# Supplementary material for: Genome‐Wide Development and Characterization of Microsatellite Markers in the Great Web‐Spinning Sawfly Acantholyda posticalis
Source: Ecol Evol. 2024 Nov 4;14(11):e70500. doi: 10.1002/ece3.70500 (PMC11534431; doi:10.1002/ece3.70500)
Supplement: Supplementary file 2 — Appendix S2. [file ECE3-14-e70500-s002.xlsx]

## Sheet: Legend
Supplementary Material 2：Table S4, S7, S8, S9, S10
Table S4: Details of the microsatellites primarily mined from the genome of Acantholyda posticalis through Krait.
Table S7: Details of the microsatellite primers primarily designed for Acantholyda posticalis through QDD3.
Table S8: Hardy-Weinberg test (HWE) of the 69 microsatellite markers in 2 Acantholyda posticalis populations.
Table S9: Linkage disequilibrium test (LD) of the 69 microsatellite markers in 2 Acantholyda posticalis populations.
Table S10: Nulll allele frequency (r) of the 69 microsatellite markers.

## Sheet: Table S4
Table S4: Details of the microsatellites primarily mined from the genome of Acantholyda posticalis through Krait.
ID	Sequence	Standard Type	Motif	Repeats	Start Point	End Point	Length (bp)
1	contig1	AT	AT	20	14910	14949	40
2	contig1	C	G	15	29343	29357	15
3	contig1	AT	AT	8	29996	30011	16
4	contig2	C	G	17	8	24	17
5	contig2	AT	AT	8	35484	35499	16
6	contig2	C	C	15	36138	36152	15
7	contig2	AT	AT	20	50546	50585	40
8	contig2	AAT	TAA	15	65567	65611	45
9	contig2	A	A	13	88278	88290	13
10	contig2	C	C	19	97332	97350	19
11	contig2	AG	AG	12	119599	119622	24
12	contig2	C	G	12	152318	152329	12
13	contig3	A	T	13	2349	2361	13
14	contig3	A	T	12	2972	2983	12
15	contig3	AAT	TTA	6	36703	36720	18
16	contig4	AT	AT	21	1	42	42
17	contig4	A	A	12	917	928	12
18	contig4	A	T	12	14303	14314	12
19	contig5	C	C	17	6022	6038	17
20	contig5	AG	TC	7	36602	36615	14
21	contig6	AG	AG	7	6140	6153	14
22	contig6	C	G	17	36733	36749	17
23	contig7	C	C	13	42	54	13
24	contig7	A	A	12	2863	2874	12
25	contig7	A	T	12	16249	16260	12
26	contig8	AT	TA	23	2	47	46
27	contig8	AAT	ATA	6	2631	2648	18
28	contig8	A	A	13	36990	37002	13
29	contig9	C	C	12	18027	18038	12
30	contig9	AG	CT	12	50715	50738	24
31	contig9	C	G	19	73010	73028	19
32	contig9	A	T	13	82070	82082	13
33	contig9	AAT	ATT	15	104769	104813	45
34	contig10	C	C	13	1	13	13
35	contig10	AT	AT	20	4563	4602	40
36	contig10	A	A	14	7436	7449	14
37	contig10	AT	AT	7	14644	14657	14
38	contig10	A	A	14	18318	18331	14
39	contig10	A	A	12	23959	23970	12
40	contig10	AT	AT	19	28776	28813	38
41	contig10	A	A	15	29762	29776	15
42	contig10	A	A	12	41845	41856	12
43	contig10	A	T	12	45022	45033	12
44	contig10	A	A	14	71998	72011	14
45	contig10	A	A	14	84358	84371	14
46	contig11	A	T	14	6865	6878	14
47	contig11	A	T	14	19225	19238	14
48	contig11	A	A	12	46203	46214	12
49	contig11	A	T	12	49380	49391	12
50	contig11	A	T	15	61460	61474	15
51	contig11	AT	AT	19	62423	62460	38
52	contig11	A	T	12	67266	67277	12
53	contig11	A	T	14	72905	72918	14
54	contig11	AT	AT	7	76579	76592	14
55	contig11	A	T	14	83787	83800	14
56	contig11	AT	TA	20	86633	86672	40
57	contig11	C	G	13	91223	91235	13
58	contig11	AT	TA	8	96246	96261	16
59	contig11	ATAC	TATG	12	104554	104601	48
60	contig11	AT	AT	14	106697	106724	28
61	contig11	AG	TC	9	130117	130134	18
62	contig11	AT	TA	18	154706	154741	36
63	contig11	AAT	TAT	6	176000	176017	18
64	contig11	AC	CA	7	186902	186915	14
65	contig11	C	G	13	192095	192107	13
66	contig12	A	T	13	16914	16926	13
67	contig12	C	C	13	20954	20966	13
68	contig12	AC	TG	7	26146	26159	14
69	contig12	AAT	AAT	6	37043	37060	18
70	contig12	AT	TA	18	58320	58355	36
71	contig12	AG	AG	9	82926	82943	18
72	contig12	AT	AT	14	106337	106364	28
73	contig12	ATAC	ATAC	12	108457	108504	48
74	contig12	AT	AT	8	116799	116814	16
75	contig13	A	A	12	14232	14243	12
76	contig13	AAT	ATT	10	19138	19167	30
77	contig13	AT	TA	22	34606	34649	44
78	contig13	AAT	AAT	6	48809	48826	18
79	contig13	A	A	13	63037	63049	13
80	contig13	AT	TA	7	73179	73192	14
81	contig13	A	A	14	74020	74033	14
82	contig13	A	A	12	74035	74046	12
83	contig13	AAT	TTA	13	105723	105761	39
84	contig13	C	C	12	121534	121545	12
85	contig13	AT	TA	13	145643	145668	26
86	contig13	A	A	12	153435	153446	12
87	contig13	A	A	22	201169	201190	22
88	contig13	C	C	12	201586	201597	12
89	contig14	C	G	12	4999	5010	12
90	contig14	A	T	22	5406	5427	22
91	contig14	A	T	12	53150	53161	12
92	contig14	AT	AT	13	60927	60952	26
93	contig14	C	G	12	85051	85062	12
94	contig14	AAT	ATA	13	100831	100869	39
95	contig14	A	T	12	132547	132558	12
96	contig14	A	T	14	132560	132573	14
97	contig14	AT	TA	7	133401	133414	14
98	contig14	A	T	13	143544	143556	13
99	contig14	AAT	ATT	6	157767	157784	18
100	contig14	AT	TA	21	171944	171985	42
101	contig14	AAT	ATA	10	187422	187451	30
102	contig14	A	T	12	192348	192359	12
103	contig16	ACG	GAC	8	11136	11159	24
104	contig16	A	A	12	19258	19269	12
105	contig16	A	T	12	20583	20594	12
106	contig18	AG	AG	37	123	196	74
107	contig19	A	T	12	15830	15841	12
108	contig21	C	C	13	5981	5993	13
109	contig21	A	T	12	11586	11597	12
110	contig21	A	T	12	14394	14405	12
111	contig21	A	A	13	31085	31097	13
112	contig22	C	C	14	1	14	14
113	contig22	A	T	13	8475	8487	13
114	contig22	C	G	16	20190	20205	16
115	contig22	A	T	13	47432	47444	13
116	contig22	AT	AT	8	47525	47540	16
117	contig23	C	C	21	1	21	21
118	contig23	AT	AT	8	14497	14512	16
119	contig23	A	A	13	14593	14605	13
120	contig23	C	C	16	41834	41849	16
121	contig23	A	A	13	53552	53564	13
122	contig24	A	T	13	9288	9300	13
123	contig24	A	A	12	25980	25991	12
124	contig24	A	A	12	26538	26549	12
125	contig24	A	A	12	28790	28801	12
126	contig24	C	G	13	34394	34406	13
127	contig26	A	A	12	4700	4711	12
128	contig28	AG	TC	38	1	76	76
129	contig29	A	A	12	9520	9531	12
130	contig29	A	T	12	10845	10856	12
131	contig30	C	C	16	1	16	16
132	contig31	C	G	15	34109	34123	15
133	contig31	A	T	25	34368	34392	25
134	contig31	A	T	12	59636	59647	12
135	contig31	C	C	13	70507	70519	13
136	contig31	C	C	14	82415	82428	14
137	contig31	A	A	12	88809	88820	12
138	contig31	C	C	13	103239	103251	13
139	contig31	AT	TA	7	111499	111512	14
140	contig31	C	C	13	117291	117303	13
141	contig31	A	A	14	124119	124132	14
142	contig31	AT	AT	22	133143	133186	44
143	contig31	AC	GT	7	133187	133200	14
144	contig32	AT	AT	7	1	14	14
145	contig33	AAG	AGA	8	25800	25823	24
146	contig34	AAG	CTT	8	390	413	24
147	contig35	C	C	19	1	19	19
148	contig36	AT	TA	23	16	61	46
149	contig36	AC	AC	7	5297	5310	14
150	contig36	AT	AT	22	5311	5354	44
151	contig36	A	T	14	14365	14378	14
152	contig36	C	G	13	21194	21206	13
153	contig36	AT	TA	7	26985	26998	14
154	contig36	C	G	13	35246	35258	13
155	contig36	A	T	12	49677	49688	12
156	contig36	C	G	14	56069	56082	14
157	contig36	C	G	13	67972	67984	13
158	contig36	A	A	12	78844	78855	12
159	contig36	A	A	25	104078	104102	25
160	contig36	C	C	15	104347	104361	15
161	contig37	AAT	TAA	8	4740	4763	24
162	contig37	AAT	ATA	8	4766	4789	24
163	contig37	AG	TC	13	9512	9537	26
164	contig37	A	A	15	35935	35949	15
165	contig37	A	A	12	41771	41782	12
166	contig37	C	G	14	45414	45427	14
167	contig37	C	C	15	77425	77439	15
168	contig37	A	A	13	116166	116178	13
169	contig37	A	T	12	119535	119546	12
170	contig37	AAT	ATA	8	122716	122739	24
171	contig37	A	A	12	125338	125349	12
172	contig37	A	T	13	130230	130242	13
173	contig37	C	G	16	150835	150850	16
174	contig37	AAT	ATA	11	156409	156441	33
175	contig38	AAT	TAT	11	3849	3881	33
176	contig38	C	C	16	9440	9455	16
177	contig38	A	A	13	30036	30048	13
178	contig38	A	T	12	34929	34940	12
179	contig38	AAT	ATT	8	37537	37560	24
180	contig38	A	A	12	40733	40744	12
181	contig38	A	T	13	44101	44113	13
182	contig38	C	G	15	82609	82623	15
183	contig38	C	C	14	114621	114634	14
184	contig38	A	T	12	118265	118276	12
185	contig38	A	T	17	124099	124115	17
186	contig38	AG	AG	13	150511	150536	26
187	contig38	AAT	TTA	8	155259	155282	24
188	contig38	AAT	ATT	8	155285	155308	24
189	contig39	A	A	12	2436	2447	12
190	contig39	A	A	16	6868	6883	16
191	contig39	AAT	ATT	6	30580	30597	18
192	contig39	AAT	TAT	6	44524	44541	18
193	contig39	C	C	13	45845	45857	13
194	contig39	AG	GA	8	85167	85182	16
195	contig39	A	A	13	90455	90467	13
196	contig39	AT	AT	17	136833	136866	34
197	contig40	AT	TA	17	13931	13964	34
198	contig40	A	T	13	60332	60344	13
199	contig40	AG	TC	8	65609	65624	16
200	contig40	C	G	13	104934	104946	13
201	contig40	AAT	TAA	6	106248	106265	18
202	contig40	AAT	AAT	6	120196	120213	18
203	contig40	A	T	16	143819	143834	16
204	contig40	A	T	12	148255	148266	12
205	contig41	A	T	13	12702	12714	13
206	contig41	AAACC	GGTTT	5	16617	16641	25
207	contig41	A	A	15	19596	19610	15
208	contig42	A	T	13	16296	16308	13
209	contig42	A	A	12	27345	27356	12
210	contig42	A	T	12	38423	38434	12
211	contig42	AT	AT	9	52666	52683	18
212	contig42	AAT	AAT	6	69622	69639	18
213	contig42	AT	AT	8	99105	99120	16
214	contig42	AT	AT	8	101162	101177	16
215	contig43	AT	TA	8	20442	20457	16
216	contig43	AT	AT	8	22500	22515	16
217	contig43	AAT	ATT	6	51981	51998	18
218	contig43	AT	TA	9	68936	68953	18
219	contig43	A	T	12	94264	94275	12
220	contig43	A	A	13	105312	105324	13
221	contig44	A	T	15	2181	2195	15
222	contig44	A	A	13	9067	9079	13
223	contig45	A	A	12	16032	16043	12
224	contig47	A	T	13	36822	36834	13
225	contig48	A	A	12	10109	10120	12
226	contig49	A	A	14	9908	9921	14
227	contig49	A	A	13	26102	26114	13
228	contig49	C	G	14	26417	26430	14
229	contig49	AG	AG	9	27858	27875	18
230	contig52	A	T	15	165	179	15
231	contig52	AG	TC	9	6258	6275	18
232	contig52	C	C	14	7704	7717	14
233	contig52	A	T	13	8020	8032	13
234	contig52	A	T	14	24214	24227	14
235	contig53	A	T	12	1432	1443	12
236	contig54	A	A	13	3216	3228	13
237	contig54	A	A	12	16642	16653	12
238	contig54	A	T	13	16829	16841	13
239	contig56	A	T	12	845	856	12
240	contig57	A	T	12	11182	11193	12
241	contig57	AAT	TAT	8	22013	22036	24
242	contig57	AATGGC	TTGCCA	8	22072	22119	48
243	contig57	A	T	13	53311	53323	13
244	contig57	AG	TC	12	54699	54722	24
245	contig57	AG	GA	15	73831	73860	30
246	contig57	C	C	13	78351	78363	13
247	contig57	A	T	12	84217	84228	12
248	contig59	AT	AT	9	126	143	18
249	contig60	A	A	12	6034	6045	12
250	contig60	C	G	13	11899	11911	13
251	contig60	AG	TC	15	16402	16431	30
252	contig60	AG	AG	12	35539	35562	24
253	contig60	A	A	13	36939	36951	13
254	contig60	AATGGC	ATGGCA	8	68142	68189	48
255	contig60	AAT	AAT	8	68225	68248	24
256	contig60	A	A	12	79068	79079	12
257	contig61	ACC	CAC	16	8825	8872	48
258	contig61	A	A	27	15362	15388	27
259	contig61	A	A	15	59065	59079	15
260	contig61	C	C	13	65141	65153	13
261	contig61	A	T	19	68718	68736	19
262	contig61	C	C	13	69586	69598	13
263	contig61	AAG	AAG	7	94441	94461	21
264	contig61	C	G	16	100580	100595	16
265	contig61	A	T	16	116497	116512	16
266	contig62	C	C	20	1	20	20
267	contig62	A	T	16	3952	3967	16
268	contig62	AT	AT	7	5840	5853	14
269	contig62	AT	TA	20	7891	7930	40
270	contig62	AT	TA	8	7935	7950	16
271	contig62	C	G	14	9567	9580	14
272	contig63	C	C	14	1505	1518	14
273	contig63	AT	AT	8	3134	3149	16
274	contig63	AT	AT	20	3154	3193	40
275	contig63	AT	AT	7	5232	5245	14
276	contig63	A	A	16	7118	7133	16
277	contig64	A	A	16	3070	3085	16
278	contig64	C	C	16	18987	19002	16
279	contig64	AAG	CTT	7	25121	25141	21
280	contig64	C	G	13	49984	49996	13
281	contig64	A	A	19	50846	50864	19
282	contig64	C	G	13	54429	54441	13
283	contig64	A	T	15	60503	60517	15
284	contig64	A	T	21	104198	104218	21
285	contig64	A	A	12	109107	109118	12
286	contig64	ACC	GTG	17	110709	110759	51
287	contig65	C	C	15	6295	6309	15
288	contig65	AG	GA	29	37516	37573	58
289	contig65	AC	TG	7	41234	41247	14
290	contig65	AAT	TAT	6	73280	73297	18
291	contig65	AC	GT	7	80242	80255	14
292	contig65	AT	AT	7	81935	81948	14
293	contig65	ACGG	ACGG	9	87172	87207	36
294	contig65	A	A	15	95797	95811	15
295	contig65	C	C	15	110839	110853	15
296	contig65	A	T	16	113962	113977	16
297	contig65	A	T	13	114558	114570	13
298	contig65	AAT	TTA	9	115936	115962	27
299	contig65	C	G	12	122218	122229	12
300	contig66	C	C	12	4203	4214	12
301	contig66	AAT	ATA	9	10469	10495	27
302	contig66	A	A	13	11862	11874	13
303	contig66	A	A	16	12455	12470	16
304	contig66	C	G	15	15579	15593	15
305	contig66	A	T	15	30621	30635	15
306	contig66	ACGG	CCGT	9	39225	39260	36
307	contig66	AT	TA	7	44483	44496	14
308	contig66	AC	AC	7	46177	46190	14
309	contig66	AAT	AAT	6	53134	53151	18
310	contig66	AC	CA	7	85185	85198	14
311	contig66	AG	TC	29	88859	88916	58
312	contig66	C	G	15	120123	120137	15
313	contig67	AC	TG	7	25581	25594	14
314	contig68	C	G	14	5924	5937	14
315	contig68	A	A	13	19888	19900	13
316	contig68	AAT	TAA	6	22300	22317	18
317	contig68	A	T	14	35587	35600	14
318	contig68	AC	GT	7	35830	35843	14
319	contig68	AG	AG	10	46006	46025	20
320	contig68	AG	GA	18	46027	46062	36
321	contig68	AG	AG	7	46084	46097	14
322	contig68	AAT	TTA	7	49097	49117	21
323	contig69	AT	TA	11	2663	2684	22
324	contig69	AC	TG	8	6253	6268	16
325	contig69	A	T	12	20366	20377	12
326	contig69	AT	AT	17	26647	26680	34
327	contig69	AT	TA	9	27910	27927	18
328	contig69	A	A	13	30884	30896	13
329	contig69	A	A	12	31214	31225	12
330	contig69	C	G	14	40299	40312	14
331	contig70	AT	AT	11	1	22	22
332	contig70	C	C	14	1703	1716	14
333	contig70	A	T	12	10790	10801	12
334	contig70	AT	AT	9	14086	14103	18
335	contig70	AT	AT	17	15334	15367	34
336	contig70	A	A	12	21637	21648	12
337	contig70	AC	CA	8	35745	35760	16
338	contig70	AT	TA	11	39329	39350	22
339	contig71	AAT	AAT	7	4292	4312	21
340	contig71	AG	CT	7	7314	7327	14
341	contig71	AG	TC	18	7349	7384	36
342	contig71	AG	CT	10	7386	7405	20
343	contig71	AC	AC	7	17568	17581	14
344	contig71	A	A	14	17811	17824	14
345	contig71	AAT	ATT	6	31093	31110	18
346	contig71	A	T	13	33511	33523	13
347	contig71	C	C	14	47454	47467	14
348	contig72	C	C	19	1	19	19
349	contig72	AC	CA	7	5417	5430	14
350	contig73	AT	TA	7	1348	1361	14
351	contig73	A	A	23	2805	2827	23
352	contig73	AAT	ATA	8	6950	6973	24
353	contig73	A	A	12	21145	21156	12
354	contig73	A	T	12	40702	40713	12
355	contig73	A	T	13	42393	42405	13
356	contig73	A	T	12	60878	60889	12
357	contig73	A	A	12	64566	64577	12
358	contig73	ACT	ACT	6	68977	68994	18
359	contig73	A	A	15	69027	69041	15
360	contig73	C	C	12	70023	70034	12
361	contig73	C	C	12	70363	70374	12
362	contig73	C	G	13	78157	78169	13
363	contig73	A	T	23	78582	78604	23
364	contig73	AAG	CTT	8	94355	94378	24
365	contig73	A	A	16	95010	95025	16
366	contig73	A	A	12	102484	102495	12
367	contig73	AT	AT	7	110171	110184	14
368	contig73	C	G	12	111216	111227	12
369	contig74	C	C	27	1	27	27
370	contig74	A	T	14	11752	11765	14
371	contig75	A	A	14	764	777	14
372	contig76	C	C	12	655	666	12
373	contig76	AT	AT	7	1698	1711	14
374	contig76	A	T	12	9387	9398	12
375	contig76	A	T	16	16857	16872	16
376	contig76	AAG	AAG	8	17504	17527	24
377	contig76	A	A	23	33278	33300	23
378	contig76	C	C	13	33713	33725	13
379	contig76	C	G	12	41767	41778	12
380	contig76	C	G	12	42107	42118	12
381	contig76	A	T	14	43100	43113	14
382	contig76	ACT	TAG	6	43145	43162	18
383	contig76	A	T	12	47563	47574	12
384	contig76	A	A	12	51251	51262	12
385	contig76	A	A	13	69735	69747	13
386	contig76	A	A	12	71427	71438	12
387	contig76	A	T	12	90977	90988	12
388	contig76	AAT	TAT	8	105174	105197	24
389	contig76	A	T	23	109320	109342	23
390	contig76	AT	TA	7	110786	110799	14
391	contig83	C	C	22	2	23	22
392	contig83	A	A	12	2136	2147	12
393	contig83	AAT	ATT	12	19770	19805	36
394	contig83	C	G	15	27442	27456	15
395	contig84	C	C	13	9740	9752	13
396	contig85	C	G	17	1	17	17
397	contig85	A	A	14	3322	3335	14
398	contig85	C	C	12	3979	3990	12
399	contig86	A	T	12	3618	3629	12
400	contig86	AT	AT	13	9363	9388	26
401	contig86	AAG	AAG	6	11560	11577	18
402	contig86	C	G	19	12760	12778	19
403	contig86	AAT	TAT	6	21344	21361	18
404	contig87	AAT	AAT	6	8524	8541	18
405	contig87	C	C	19	17108	17126	19
406	contig87	AAG	CTT	6	18309	18326	18
407	contig87	AT	AT	13	20498	20523	26
408	contig87	A	A	12	26257	26268	12
409	contig88	C	G	12	3063	3074	12
410	contig88	A	T	14	3718	3731	14
411	contig89	C	C	17	1	17	17
412	contig89	C	G	13	4667	4679	13
413	contig90	C	C	15	12107	12121	15
414	contig90	AAT	AAT	12	19758	19793	36
415	contig90	A	T	12	37416	37427	12
416	contig94	AT	TA	25	55	104	50
417	contig94	AT	AT	10	13040	13059	20
418	contig94	C	C	13	15545	15557	13
419	contig94	A	T	12	17033	17044	12
420	contig94	AT	AT	7	26834	26847	14
421	contig94	A	T	12	41005	41016	12
422	contig94	AAT	ATT	9	52035	52061	27
423	contig94	C	G	12	55102	55113	12
424	contig94	A	T	25	55790	55814	25
425	contig94	AAT	ATA	11	67400	67432	33
426	contig94	AAT	ATT	7	67957	67977	21
427	contig95	AAG	TCT	7	341	361	21
428	contig95	AT	TA	12	19638	19661	24
429	contig95	AAT	ATA	6	21376	21393	18
430	contig95	CG	CG	8	33310	33325	16
431	contig96	CG	GC	8	10160	10175	16
432	contig96	AAT	ATT	6	22091	22108	18
433	contig96	AT	TA	12	23825	23848	24
434	contig96	AAG	AAG	7	43124	43144	21
435	contig97	AAT	TAA	7	3507	3527	21
436	contig97	AAT	TTA	11	4052	4084	33
437	contig97	A	A	25	15671	15695	25
438	contig97	C	C	12	16372	16383	12
439	contig97	AAT	AAT	9	19424	19450	27
440	contig97	A	A	12	30469	30480	12
441	contig97	AT	TA	7	44637	44650	14
442	contig97	A	A	12	54441	54452	12
443	contig97	C	G	13	55928	55940	13
444	contig97	AT	AT	10	58426	58445	20
445	contig100	C	C	14	1461	1474	14
446	contig100	C	G	13	16840	16852	13
447	contig101	A	A	17	7475	7491	17
448	contig101	A	T	14	15106	15119	14
449	contig101	AAT	TAT	9	19665	19691	27
450	contig101	C	C	14	21518	21531	14
451	contig101	AAT	AAT	30	29594	29683	90
452	contig101	C	C	12	42295	42306	12
453	contig101	AAT	TAA	15	42740	42784	45
454	contig101	A	T	13	55250	55262	13
455	contig101	C	G	16	66130	66145	16
456	contig101	C	G	16	74662	74677	16
457	contig101	AT	TA	9	76832	76849	18
458	contig101	A	T	14	77314	77327	14
459	contig101	C	G	13	79787	79799	13
460	contig102	C	C	13	13208	13220	13
461	contig102	A	A	14	15680	15693	14
462	contig102	AT	AT	9	16157	16174	18
463	contig102	C	C	16	18330	18345	16
464	contig102	C	C	16	26862	26877	16
465	contig102	A	A	13	37745	37757	13
466	contig102	AAT	TTA	16	50223	50270	48
467	contig102	AAT	TAT	30	63322	63411	90
468	contig102	C	G	14	71464	71477	14
469	contig102	AAT	TAA	9	73302	73328	27
470	contig102	A	A	15	77876	77890	15
471	contig102	A	T	17	85505	85521	17
472	contig103	C	C	13	1959	1971	13
473	contig103	C	G	14	17337	17350	14
474	contig104	C	G	14	170	183	14
475	contig106	A	A	13	34246	34258	13
476	contig106	AAT	ATA	6	34753	34770	18
477	contig106	AT	AT	16	56451	56482	32
478	contig106	A	A	15	70743	70757	15
479	contig106	A	T	12	84169	84180	12
480	contig106	A	A	13	93707	93719	13
481	contig106	A	A	12	96004	96015	12
482	contig107	C	G	16	1	16	16
483	contig107	C	C	12	7333	7344	12
484	contig107	C	C	17	16428	16444	17
485	contig107	AT	TA	10	31201	31220	20
486	contig107	A	A	12	37945	37956	12
487	contig108	C	C	13	1	13	13
488	contig108	C	C	14	10887	10900	14
489	contig108	A	T	14	12981	12994	14
490	contig108	C	G	15	13766	13780	15
491	contig108	A	T	13	19755	19767	13
492	contig108	A	A	16	24127	24142	16
493	contig108	AAT	TTA	19	38333	38389	57
494	contig108	C	C	15	38858	38872	15
495	contig111	C	G	14	1	14	14
496	contig111	A	A	12	10384	10395	12
497	contig111	AT	TA	9	49687	49704	18
498	contig111	A	A	12	52586	52597	12
499	contig111	A	T	16	57220	57235	16
500	contig112	A	A	16	16513	16528	16
501	contig112	A	T	12	21151	21162	12
502	contig112	AT	TA	9	24044	24061	18
503	contig112	A	T	12	63353	63364	12
504	contig112	C	C	14	73734	73747	14
505	contig113	C	C	12	4	15	12
506	contig113	C	G	14	3488	3501	14
507	contig113	AT	AT	9	15110	15127	18
508	contig113	A	T	12	16930	16941	12
509	contig113	ATAC	TATG	11	17607	17650	44
510	contig113	A	A	12	23304	23315	12
511	contig114	C	C	17	8	24	17
512	contig114	AC	AC	7	409	422	14
513	contig114	CG	GC	8	425	440	16
514	contig115	CG	GC	8	14306	14321	16
515	contig115	AC	GT	7	14324	14337	14
516	contig116	C	C	13	1	13	13
517	contig116	A	T	12	864	875	12
518	contig116	ATAC	TACA	11	6527	6570	44
519	contig116	A	A	12	7238	7249	12
520	contig116	AT	TA	9	9051	9068	18
521	contig116	C	C	14	20678	20691	14
522	contig118	AG	GA	26	33239	33290	52
523	contig118	A	A	12	34886	34897	12
524	contig118	A	T	12	37634	37645	12
525	contig118	A	T	13	42585	42597	13
526	contig118	C	G	12	45905	45916	12
527	contig118	A	T	12	47347	47358	12
528	contig118	C	G	12	67922	67933	12
529	contig118	AG	AG	8	68129	68144	16
530	contig118	AG	GA	34	68239	68306	68
531	contig118	C	C	14	69283	69296	14
532	contig118	C	G	13	77457	77469	13
533	contig119	C	C	15	1	15	15
534	contig119	A	A	18	5084	5101	18
535	contig119	AT	AT	16	6036	6067	32
536	contig120	A	T	15	2981	2995	15
537	contig120	AT	AT	7	17819	17832	14
538	contig120	AT	TA	10	17834	17853	20
539	contig120	AT	AT	8	21703	21718	16
540	contig121	AT	AT	7	164	177	14
541	contig121	AT	TA	8	2311	2326	16
542	contig121	AT	AT	10	6176	6195	20
543	contig121	AT	AT	7	6198	6211	14
544	contig121	A	A	15	21035	21049	15
545	contig122	AT	TA	16	1375	1406	32
546	contig122	A	T	18	2342	2359	18
547	contig123	C	C	13	1012	1024	13
548	contig123	C	G	14	9185	9198	14
549	contig123	AG	TC	34	10175	10242	68
550	contig123	AG	CT	8	10337	10352	16
551	contig123	C	C	12	10548	10559	12
552	contig123	A	A	12	31123	31134	12
553	contig123	C	C	12	32565	32576	12
554	contig123	A	A	13	35884	35896	13
555	contig123	A	A	12	40836	40847	12
556	contig123	A	T	12	43584	43595	12
557	contig123	AG	TC	26	45191	45242	52
558	contig124	A	T	14	1409	1422	14
559	contig124	A	A	13	2853	2865	13
560	contig124	C	G	13	12018	12030	13
561	contig125	A	A	12	28383	28394	12
562	contig125	AAAT	AAAT	6	34659	34682	24
563	contig125	AATG	GAAT	6	34694	34717	24
564	contig125	AAT	TAA	6	40627	40644	18
565	contig125	AAT	TAA	6	40648	40665	18
566	contig125	AAT	TAA	13	40729	40767	39
567	contig125	C	G	14	42264	42277	14
568	contig125	A	T	12	54475	54486	12
569	contig126	C	C	13	1	13	13
570	contig126	A	T	14	10923	10936	14
571	contig126	A	A	12	41514	41525	12
572	contig126	C	C	14	53723	53736	14
573	contig126	AAT	ATT	15	55232	55276	45
574	contig126	AAT	TAT	6	55339	55356	18
575	contig126	AAT	TAT	6	55360	55377	18
576	contig126	AATG	ATTC	6	61289	61312	24
577	contig126	AAAT	ATTT	6	61324	61347	24
578	contig127	C	C	12	830	841	12
579	contig127	A	T	13	9994	10006	13
580	contig127	A	A	14	11437	11450	14
581	contig128	C	C	12	14538	14549	12
582	contig128	A	T	12	16342	16353	12
583	contig128	AAT	TAT	6	44808	44825	18
584	contig128	C	G	16	46523	46538	16
585	contig129	A	A	12	9381	9392	12
586	contig129	AG	CT	9	13339	13356	18
587	contig129	AAT	TAA	7	18224	18244	21
588	contig129	C	C	13	35108	35120	13
589	contig129	A	T	15	46751	46765	15
590	contig130	A	A	15	12881	12895	15
591	contig130	C	G	13	24525	24537	13
592	contig130	AAT	TTA	7	41401	41421	21
593	contig130	AG	AG	9	46289	46306	18
594	contig130	A	T	12	50253	50264	12
595	contig131	C	C	12	2064	2075	12
596	contig131	AAT	ATA	6	3773	3790	18
597	contig131	A	A	12	32243	32254	12
598	contig131	C	G	12	34047	34058	12
599	contig132	A	T	14	39008	39021	14
600	contig132	AAT	ATT	14	52595	52636	42
601	contig132	C	C	13	67722	67734	13
602	contig132	A	T	22	71056	71077	22
603	contig133	C	G	15	8756	8770	15
604	contig133	A	T	17	20660	20676	17
605	contig133	AC	AC	8	24152	24167	16
606	contig134	AC	TG	8	3484	3499	16
607	contig134	A	A	17	6976	6992	17
608	contig134	C	C	15	18882	18896	15
609	contig135	A	A	22	9361	9382	22
610	contig135	C	G	13	12704	12716	13
611	contig135	AAT	ATA	14	27800	27841	42
612	contig135	A	A	14	41417	41430	14
613	contig136	AT	AT	16	19709	19740	32
614	contig136	AT	AT	8	20081	20096	16
615	contig137	A	T	14	6079	6092	14
616	contig137	C	C	12	9391	9402	12
617	contig137	A	A	12	43879	43890	12
618	contig138	A	T	12	24244	24255	12
619	contig138	C	G	12	58732	58743	12
620	contig138	A	A	14	62042	62055	14
621	contig139	AT	TA	8	18282	18297	16
622	contig139	AT	TA	16	18638	18669	32
623	contig140	C	C	17	1	17	17
624	contig140	A	A	12	5475	5486	12
625	contig141	A	T	20	13969	13988	20
626	contig141	A	T	12	95906	95917	12
627	contig142	A	A	14	9462	9475	14
628	contig142	AAT	TAT	8	31176	31199	24
629	contig143	C	C	22	5	26	22
630	contig143	AT	AT	19	7982	8019	38
631	contig143	A	T	12	15090	15101	12
632	contig143	A	A	12	23597	23608	12
633	contig143	AC	CA	10	34438	34457	20
634	contig143	AT	AT	18	34465	34500	36
635	contig143	A	T	12	39340	39351	12
636	contig144	C	C	18	6	23	18
637	contig144	C	G	13	3651	3663	13
638	contig146	AG	TC	24	14531	14578	48
639	contig146	AG	CT	8	33337	33352	16
640	contig146	AT	AT	7	34741	34754	14
641	contig146	A	A	12	36404	36415	12
642	contig146	A	A	17	36688	36704	17
643	contig146	C	C	12	49931	49942	12
644	contig146	AGG	AGG	6	52942	52959	18
645	contig146	A	A	12	76635	76646	12
646	contig146	A	A	17	79935	79951	17
647	contig146	A	A	13	93163	93175	13
648	contig146	A	T	17	98625	98641	17
649	contig147	A	A	17	7194	7210	17
650	contig147	A	T	13	12660	12672	13
651	contig147	A	T	17	24833	24849	17
652	contig147	A	T	13	28138	28150	13
653	contig147	AGG	CTC	6	51827	51844	18
654	contig147	C	G	12	54846	54857	12
655	contig147	A	T	17	68084	68100	17
656	contig147	A	T	12	68373	68384	12
657	contig147	AT	TA	7	70033	70046	14
658	contig147	AG	AG	8	71436	71451	16
659	contig147	AG	AG	24	90209	90256	48
660	contig148	AT	AT	8	16922	16937	16
661	contig149	C	C	14	52671	52684	14
662	contig149	AT	TA	18	63049	63084	36
663	contig149	C	C	12	63408	63419	12
664	contig149	AATGAC	TCATTG	5	65530	65559	30
665	contig150	AATGAC	AATGAC	5	16464	16493	30
666	contig150	C	G	12	18609	18620	12
667	contig150	AT	AT	18	18943	18978	36
668	contig150	C	G	14	29343	29356	14
669	contig151	C	C	15	36	50	15
670	contig151	AT	AT	8	6425	6440	16
671	contig152	C	G	15	1903	1917	15
672	contig152	C	C	13	2957	2969	13
673	contig152	AC	AC	8	5310	5325	16
674	contig152	AT	AT	14	17888	17915	28
675	contig152	A	A	12	43264	43275	12
676	contig152	C	C	14	59341	59354	14
677	contig152	AC	TG	10	59547	59566	20
678	contig152	AT	AT	10	62878	62897	20
679	contig152	AT	AT	22	75132	75175	44
680	contig152	AAT	TAA	7	81427	81447	21
681	contig153	C	G	13	1	13	13
682	contig153	AC	CA	10	11354	11373	20
683	contig153	AAT	ATA	14	11453	11494	42
684	contig154	AT	AT	12	849	872	24
685	contig154	AC	CA	7	908	921	14
686	contig154	AG	CT	7	1427	1440	14
687	contig154	AC	CA	7	5185	5198	14
688	contig154	AC	AC	11	5200	5221	22
689	contig155	AC	TG	11	2107	2128	22
690	contig155	AC	TG	7	2131	2144	14
691	contig155	AG	AG	7	5889	5902	14
692	contig155	AC	TG	7	6408	6421	14
693	contig155	AT	AT	12	6457	6480	24
694	contig156	C	C	22	1	22	22
695	contig156	AAT	TAT	14	961	1002	42
696	contig156	AC	TG	10	1082	1101	20
697	contig157	C	C	13	1	13	13
698	contig157	AC	TG	7	167	180	14
699	contig157	AAT	ATT	7	3695	3715	21
700	contig157	AT	AT	22	9968	10011	44
701	contig157	AT	TA	10	22245	22264	20
702	contig157	AC	AC	10	25576	25595	20
703	contig157	C	G	14	25789	25802	14
704	contig157	A	T	12	41868	41879	12
705	contig157	AT	TA	14	67227	67254	28
706	contig157	AC	TG	8	79817	79832	16
707	contig157	C	G	13	82174	82186	13
708	contig157	C	C	15	83226	83240	15
709	contig158	AT	TA	10	27288	27307	20
710	contig158	AT	AT	12	29028	29051	24
711	contig158	A	A	12	31987	31998	12
712	contig158	AAG	TTC	7	41715	41735	21
713	contig158	A	A	15	51475	51489	15
714	contig158	A	T	12	59468	59479	12
715	contig158	AT	TA	14	61315	61342	28
716	contig159	C	C	13	10764	10776	13
717	contig159	AAT	AAT	13	14298	14336	39
718	contig159	A	A	12	14614	14625	12
719	contig162	A	T	12	3557	3568	12
720	contig162	AAT	ATT	13	3846	3884	39
721	contig162	C	G	13	7406	7418	13
722	contig163	AT	TA	14	9051	9078	28
723	contig163	A	A	12	10914	10925	12
724	contig163	A	T	15	18904	18918	15
725	contig163	AAG	GAA	7	28658	28678	21
726	contig163	A	T	12	38395	38406	12
727	contig163	AT	TA	12	41341	41364	24
728	contig163	AT	AT	10	43085	43104	20
729	contig164	A	T	12	1679	1690	12
730	contig164	A	A	15	13361	13375	15
731	contig164	AGG	CTC	6	27963	27980	18
732	contig164	AAT	TAT	11	30032	30064	33
733	contig164	A	T	14	38318	38331	14
734	contig164	A	T	12	38853	38864	12
735	contig164	AAT	TAA	14	57519	57560	42
736	contig164	A	A	12	58789	58800	12
737	contig164	A	T	12	61893	61904	12
738	contig164	AAT	TAT	7	62907	62927	21
739	contig164	AAT	AAT	7	63636	63656	21
740	contig165	C	G	13	2312	2324	13
741	contig165	C	G	14	19662	19675	14
742	contig165	A	A	12	20315	20326	12
743	contig165	AG	CT	7	21853	21866	14
744	contig165	AT	AT	24	26741	26788	48
745	contig165	C	C	15	27513	27527	15
746	contig165	AAT	ATA	6	35842	35859	18
747	contig166	AAT	ATT	6	1178	1195	18
748	contig166	C	G	15	9512	9526	15
749	contig166	AT	TA	24	10250	10297	48
750	contig166	AG	AG	7	15173	15186	14
751	contig166	A	T	12	16713	16724	12
752	contig166	C	C	14	17364	17377	14
753	contig166	C	C	13	34715	34727	13
754	contig167	AAT	TAT	7	1136	1156	21
755	contig167	AAT	TAA	7	1864	1884	21
756	contig167	A	A	12	2889	2900	12
757	contig167	A	T	12	5993	6004	12
758	contig167	AAT	TTA	14	7233	7274	42
759	contig167	A	A	12	25929	25940	12
760	contig167	A	A	14	26462	26475	14
761	contig167	AAT	TAA	11	34727	34759	33
762	contig167	AGG	AGG	6	36811	36828	18
763	contig167	A	T	15	51418	51432	15
764	contig167	A	A	12	63103	63114	12
765	contig169	C	C	21	7	27	21
766	contig169	AT	AT	7	8517	8530	14
767	contig169	ACAG	GTCT	8	18900	18931	32
768	contig169	A	T	17	22154	22170	17
769	contig169	AAT	TTA	12	43556	43591	36
770	contig169	C	C	12	61167	61178	12
771	contig169	A	A	17	63512	63528	17
772	contig169	AT	AT	7	76353	76366	14
773	contig170	AT	AT	7	18379	18392	14
774	contig170	A	T	17	31217	31233	17
775	contig170	AAT	ATA	12	51151	51186	36
776	contig170	A	A	17	72573	72589	17
777	contig170	ACAG	AGAC	8	75812	75843	32
778	contig170	AT	AT	7	86213	86226	14
779	contig171	C	G	16	57	72	16
780	contig174	A	A	12	7761	7772	12
781	contig174	A	T	13	8722	8734	13
782	contig174	A	A	14	8910	8923	14
783	contig176	A	T	14	35004	35017	14
784	contig176	A	T	15	39106	39120	15
785	contig176	C	C	15	40202	40216	15
786	contig176	AG	TC	9	42001	42018	18
787	contig177	AT	AT	9	115	132	18
788	contig178	A	A	16	11347	11362	16
789	contig179	C	G	14	188	201	14
790	contig179	A	T	16	1080	1095	16
791	contig181	AT	AT	9	42	59	18
792	contig181	AG	AG	9	5842	5859	18
793	contig181	C	G	18	7645	7662	18
794	contig181	A	A	15	8741	8755	15
795	contig181	A	A	14	12844	12857	14
796	contig183	A	T	14	12966	12979	14
797	contig183	A	A	13	13155	13167	13
798	contig183	A	T	12	14117	14128	12
799	contig184	ACGG	GGAC	6	1596	1619	24
800	contig184	A	T	12	2368	2379	12
801	contig185	C	G	12	72	83	12
802	contig185	A	T	12	10634	10645	12
803	contig186	C	G	14	2545	2558	14
804	contig186	A	A	14	6423	6436	14
805	contig186	ATAC	TATG	6	18296	18319	24
806	contig186	AAT	TAA	12	18423	18458	36
807	contig188	C	G	14	5926	5939	14
808	contig188	C	C	15	8982	8996	15
809	contig189	C	G	15	5674	5688	15
810	contig189	C	C	14	8731	8744	14
811	contig191	AAT	ATT	12	7175	7210	36
812	contig191	ATAC	ACAT	6	7314	7337	24
813	contig191	A	T	14	19198	19211	14
814	contig191	C	C	14	23076	23089	14
815	contig192	A	A	12	31347	31358	12
816	contig193	C	C	12	1	12	12
817	contig193	A	A	12	5275	5286	12
818	contig193	ACGG	GTCC	6	6035	6058	24
819	contig194	A	T	19	1838	1856	19
820	contig194	ACAGTC	CACAGT	5	24003	24032	30
821	contig194	A	A	12	29875	29886	12
822	contig194	A	T	12	30168	30179	12
823	contig195	ATCGTC	GTCATC	8	2215	2262	48
824	contig195	C	C	15	15557	15571	15
825	contig196	C	G	14	73	86	14
826	contig196	A	T	13	2055	2067	13
827	contig197	A	A	13	12748	12760	13
828	contig198	C	C	13	1	13	13
829	contig198	C	G	15	20793	20807	15
830	contig198	ATCGTC	ATGACG	8	34097	34144	48
831	contig199	A	A	12	12637	12648	12
832	contig199	A	T	12	12930	12941	12
833	contig199	ACAGTC	TGACTG	5	18782	18811	30
834	contig199	A	A	19	40960	40978	19
835	contig200	AG	TC	7	3448	3461	14
836	contig200	A	T	13	5338	5350	13
837	contig200	C	G	15	8663	8677	15
838	contig200	AT	AT	13	15503	15528	26
839	contig201	A	T	13	3959	3971	13
840	contig201	A	A	12	4491	4502	12
841	contig202	AAT	TAT	13	16117	16155	39
842	contig202	AAT	ATT	8	31683	31706	24
843	contig202	AT	TA	7	47489	47502	14
844	contig205	AT	AT	7	3898	3911	14
845	contig205	AAT	ATA	8	19693	19716	24
846	contig205	AAT	ATA	13	35246	35284	39
847	contig206	A	T	12	9007	9018	12
848	contig206	A	A	13	9538	9550	13
849	contig207	AT	TA	13	713	738	26
850	contig207	C	C	15	7565	7579	15
851	contig207	A	A	13	10892	10904	13
852	contig207	AG	GA	7	12781	12794	14
853	contig208	C	C	16	3344	3359	16
854	contig208	A	A	16	14730	14745	16
855	contig208	A	A	19	22579	22597	19
856	contig208	C	C	15	39197	39211	15
857	contig209	A	A	14	3589	3602	14
858	contig212	A	T	14	26655	26668	14
859	contig213	C	G	15	3880	3894	15
860	contig213	A	T	19	20494	20512	19
861	contig213	A	T	16	28346	28361	16
862	contig213	C	G	16	39732	39747	16
863	contig214	A	T	15	6160	6174	15
864	contig214	AAT	AAT	7	13071	13091	21
865	contig214	A	A	16	42060	42075	16
866	contig214	A	A	13	53932	53944	13
867	contig214	A	T	12	56321	56332	12
868	contig214	AT	AT	10	65020	65039	20
869	contig215	AAT	AAT	20	1220	1279	60
870	contig215	AAT	TAT	8	13573	13596	24
871	contig216	C	C	23	1	23	23
872	contig216	AAT	ATA	8	3052	3075	24
873	contig216	AAT	ATT	21	15369	15431	63
874	contig217	C	C	20	6	25	20
875	contig217	AT	TA	10	9892	9911	20
876	contig217	A	A	12	18600	18611	12
877	contig217	A	T	13	20988	21000	13
878	contig217	A	T	16	32857	32872	16
879	contig217	AAT	ATT	7	61838	61858	21
880	contig217	A	A	15	68755	68769	15
881	contig218	AAC	CAA	6	30518	30535	18
882	contig218	C	G	12	42015	42026	12
883	contig219	C	G	12	368	379	12
884	contig219	A	T	13	21619	21631	13
885	contig219	AG	TC	11	22235	22256	22
886	contig219	A	A	26	26464	26489	26
887	contig220	AC	CA	7	116	129	14
888	contig220	A	T	26	6559	6584	26
889	contig220	AG	GA	11	10792	10813	22
890	contig220	A	A	13	11417	11429	13
891	contig220	C	C	12	32669	32680	12
892	contig221	C	C	16	1	16	16
893	contig221	C	C	12	16041	16052	12
894	contig221	AAC	TGT	8	27530	27553	24
895	contig222	AC	CA	8	1106	1121	16
896	contig223	A	A	20	9150	9169	20
897	contig223	ATCGTC	ACGATG	5	27581	27610	30
898	contig225	C	G	13	13564	13576	13
899	contig226	AT	TA	12	176	199	24
900	contig226	A	A	12	4117	4128	12
901	contig227	AT	AT	11	1	22	22
902	contig227	A	T	12	5477	5488	12
903	contig228	AT	TA	10	86	105	20
904	contig228	C	C	13	15182	15194	13
905	contig229	C	C	21	1	21	21
906	contig230	ATCGTC	CATCGT	5	14198	14227	30
907	contig230	A	T	21	32639	32659	21
908	contig231	AC	GT	8	4104	4119	16
909	contig232	ACT	TAC	18	9072	9125	54
910	contig232	AC	GT	7	34522	34535	14
911	contig232	A	T	14	41847	41860	14
912	contig233	A	T	12	6156	6167	12
913	contig233	A	A	12	13043	13054	12
914	contig234	A	T	31	12001	12031	31
915	contig235	C	G	15	171	185	15
916	contig235	A	A	31	6510	6540	31
917	contig236	A	T	12	7652	7663	12
918	contig236	A	A	12	14556	14567	12
919	contig237	A	A	14	9350	9363	14
920	contig237	AC	AC	7	16675	16688	14
921	contig237	ACT	TAG	18	42104	42157	54
922	contig238	AT	TA	7	4630	4643	14
923	contig238	AAT	TAA	7	24549	24569	21
924	contig238	AAT	AAT	13	41789	41827	39
925	contig238	C	G	12	42407	42418	12
926	contig238	ACC	GGT	6	53839	53856	18
927	contig238	AT	TA	13	59782	59807	26
928	contig238	A	A	14	79491	79504	14
929	contig239	A	T	14	10670	10683	14
930	contig239	AT	AT	13	30366	30391	26
931	contig239	ACC	ACC	6	36318	36335	18
932	contig239	C	C	12	47756	47767	12
933	contig239	AAT	TAT	13	48346	48384	39
934	contig239	AAT	TAT	7	65603	65623	21
935	contig239	AT	AT	7	85530	85543	14
936	contig240	C	G	14	13229	13242	14
937	contig240	A	T	18	20770	20787	18
938	contig240	C	C	16	42431	42446	16
939	contig240	AT	AT	9	81905	81922	18
940	contig240	C	C	26	132984	133009	26
941	contig242	C	C	23	1	23	23
942	contig242	AAT	TAT	13	1712	1750	39
943	contig242	AT	AT	14	3275	3302	28
944	contig242	AT	TA	15	10303	10332	30
945	contig242	C	G	15	19924	19938	15
946	contig242	C	G	14	29196	29209	14
947	contig243	A	A	12	2186	2197	12
948	contig243	AT	TA	7	14085	14098	14
949	contig243	AC	GT	7	14378	14391	14
950	contig243	AT	TA	24	15849	15896	48
951	contig243	AG	AG	8	26448	26463	16
952	contig243	AG	AG	8	29981	29996	16
953	contig244	AG	TC	8	3564	3579	16
954	contig244	AG	CT	8	7098	7113	16
955	contig244	AT	AT	24	17664	17711	48
956	contig244	AC	AC	7	19170	19183	14
957	contig244	AT	TA	7	19463	19476	14
958	contig244	A	T	12	31364	31375	12
959	contig244	A	A	15	36347	36361	15
960	contig244	A	A	13	40804	40816	13
961	contig244	A	T	13	58244	58256	13
962	contig244	C	C	12	61640	61651	12
963	contig244	A	A	12	64825	64836	12
964	contig245	C	C	14	11639	11652	14
965	contig245	A	T	12	24540	24551	12
966	contig245	C	G	12	27725	27736	12
967	contig245	A	A	13	31120	31132	13
968	contig245	A	T	13	48560	48572	13
969	contig245	A	T	15	53015	53029	15
970	contig246	C	C	17	2	18	17
971	contig246	A	T	12	1075	1086	12
972	contig246	C	C	14	4476	4489	14
973	contig246	C	C	14	18487	18500	14
974	contig246	A	A	12	21855	21866	12
975	contig247	AC	TG	7	3350	3363	14
976	contig247	A	A	12	47442	47453	12
977	contig248	A	T	12	17414	17425	12
978	contig248	AC	AC	7	61503	61516	14
979	contig249	A	T	12	2396	2407	12
980	contig249	C	G	14	5762	5775	14
981	contig249	C	G	13	19773	19785	13
982	contig249	A	A	12	23175	23186	12
983	contig249	C	G	17	24243	24259	17
984	contig250	AG	AG	7	6699	6712	14
985	contig250	AT	AT	7	18936	18949	14
986	contig250	A	A	12	27875	27886	12
987	contig250	AG	TC	12	29002	29025	24
988	contig250	AT	TA	7	39094	39107	14
989	contig250	AT	AT	10	39783	39802	20
990	contig250	AAT	AAT	9	40372	40398	27
991	contig250	AG	GA	8	45695	45710	16
992	contig250	ACC	TGG	8	49500	49523	24
993	contig251	AT	TA	15	4018	4047	30
994	contig251	AT	AT	7	4049	4062	14
995	contig251	C	C	15	18629	18643	15
996	contig252	C	G	12	82	93	12
997	contig252	C	G	16	153	168	16
998	contig252	C	G	15	5416	5430	15
999	contig252	AT	AT	7	19997	20010	14
1000	contig252	AT	TA	15	20012	20041	30
1001	contig253	ACC	CAC	8	15312	15335	24
1002	contig253	AG	CT	8	19126	19141	16
1003	contig253	AAT	TAT	9	24438	24464	27
1004	contig253	AT	AT	10	25035	25054	20
1005	contig253	AT	TA	7	25730	25743	14
1006	contig253	AG	GA	12	35812	35835	24
1007	contig253	A	T	12	36951	36962	12
1008	contig253	AT	TA	7	45887	45900	14
1009	contig253	AG	CT	7	58125	58138	14
1010	contig254	A	A	17	22793	22809	17
1011	contig254	A	T	16	63023	63038	16
1012	contig254	A	T	13	75120	75132	13
1013	contig254	A	A	16	76705	76720	16
1014	contig254	A	A	14	84779	84792	14
1015	contig255	A	T	14	3886	3899	14
1016	contig255	A	T	16	11958	11973	16
1017	contig255	A	A	13	13546	13558	13
1018	contig255	A	A	16	25640	25655	16
1019	contig255	A	T	17	65869	65885	17
1020	contig259	A	T	14	1017	1030	14
1021	contig259	A	A	14	20849	20862	14
1022	contig259	A	A	14	25501	25514	14
1023	contig259	AAT	AAT	13	26185	26223	39
1024	contig259	A	A	15	27122	27136	15
1025	contig259	AT	AT	7	29201	29214	14
1026	contig259	AC	AC	10	29535	29554	20
1027	contig259	AATGTT	TAATGT	6	31624	31659	36
1028	contig259	AATGAT	TAATGA	6	31660	31695	36
1029	contig259	ATC	TGA	26	31696	31773	78
1030	contig259	AATGAT	AATGAT	5	31844	31873	30
1031	contig259	AATGAT	AATGAT	5	32108	32137	30
1032	contig259	AATGAT	ATAATG	5	32148	32177	30
1033	contig259	C	C	13	38784	38796	13
1034	contig259	AAT	ATA	14	47109	47150	42
1035	contig259	A	A	13	53919	53931	13
1036	contig259	A	T	12	55172	55183	12
1037	contig259	AT	AT	18	57319	57354	36
1038	contig259	C	G	12	57681	57692	12
1039	contig260	AAG	TCT	6	59	76	18
1040	contig260	AAG	CTT	6	320	337	18
1041	contig260	AAG	TCT	6	572	589	18
1042	contig260	AAG	TCT	6	1077	1094	18
1043	contig260	AAT	ATT	6	2060	2077	18
1044	contig260	A	A	22	2837	2858	22
1045	contig260	AAT	ATT	6	8774	8791	18
1046	contig260	AAT	TAT	7	17749	17769	21
1047	contig260	AT	TA	8	17806	17821	16
1048	contig260	AAT	AAT	6	18359	18376	18
1049	contig260	C	G	13	22470	22482	13
1050	contig260	C	C	12	23969	23980	12
1051	contig261	C	G	12	3486	3497	12
1052	contig261	C	C	13	4984	4996	13
1053	contig261	AAT	TAT	6	9111	9128	18
1054	contig261	AT	AT	8	9666	9681	16
1055	contig261	AAT	ATA	7	9719	9739	21
1056	contig261	AAT	ATA	6	18695	18712	18
1057	contig261	A	T	22	24630	24651	22
1058	contig261	AAT	ATA	6	25409	25426	18
1059	contig261	AAG	AGA	6	26394	26411	18
1060	contig261	AAG	AAG	6	26898	26915	18
1061	contig261	AAG	AAG	6	27151	27168	18
1062	contig262	AAG	AAG	6	109	126	18
1063	contig262	C	C	12	3441	3452	12
1064	contig262	AT	AT	18	3779	3814	36
1065	contig262	A	A	12	5950	5961	12
1066	contig262	A	T	13	7202	7214	13
1067	contig262	AAT	ATT	14	13981	14022	42
1068	contig262	C	G	13	22337	22349	13
1069	contig262	AATGAT	ATTATC	5	28951	28980	30
1070	contig262	AATGAT	TTATCA	5	28994	29023	30
1071	contig262	AATGAT	TTATCA	5	29258	29287	30
1072	contig262	ATC	ATC	27	29359	29439	81
1073	contig262	AATGAT	ATTATC	5	29440	29469	30
1074	contig262	AATGTT	ATTAAC	6	29470	29505	36
1075	contig262	AC	TG	10	31578	31597	20
1076	contig262	AT	TA	7	31918	31931	14
1077	contig262	A	T	15	33997	34011	15
1078	contig262	AAT	TAT	13	34909	34947	39
1079	contig262	A	T	14	35619	35632	14
1080	contig262	A	T	14	40271	40284	14
1081	contig262	A	A	14	60103	60116	14
1082	contig263	A	T	12	5698	5709	12
1083	contig263	A	T	14	16934	16947	14
1084	contig263	C	G	20	44066	44085	20
1085	contig264	C	C	14	4105	4118	14
1086	contig265	C	C	14	9	22	14
1087	contig265	A	T	13	7940	7952	13
1088	contig265	C	G	12	8397	8408	12
1089	contig265	C	C	13	21397	21409	13
1090	contig265	AG	TC	9	52912	52929	18
1091	contig266	C	G	16	7256	7271	16
1092	contig266	A	T	12	7639	7650	12
1093	contig267	A	T	12	8362	8373	12
1094	contig267	A	A	16	11933	11948	16
1095	contig268	C	G	14	3230	3243	14
1096	contig268	AAT	AAT	10	19896	19925	30
1097	contig268	A	A	12	21158	21169	12
1098	contig269	A	T	12	299	310	12
1099	contig269	A	A	13	2452	2464	13
1100	contig269	AAT	AAT	10	4966	4995	30
1101	contig270	AT	AT	28	2	57	56
1102	contig270	AT	TA	12	21872	21895	24
1103	contig270	AAAT	TTAT	7	27923	27950	28
1104	contig270	AT	AT	7	46189	46202	14
1105	contig271	AT	TA	7	2950	2963	14
1106	contig271	AAAT	AATA	7	21202	21229	28
1107	contig271	AT	AT	12	27257	27280	24
1108	contig272	AT	AT	9	7	24	18
1109	contig272	AAT	TTA	10	1818	1847	30
1110	contig272	A	T	13	4351	4363	13
1111	contig272	A	A	12	6505	6516	12
1112	contig273	A	T	12	12434	12445	12
1113	contig273	AAT	TTA	10	13676	13705	30
1114	contig273	C	C	14	30361	30374	14
1115	contig276	C	C	12	17943	17954	12
1116	contig276	A	A	12	26625	26636	12
1117	contig276	C	C	15	27143	27157	15
1118	contig277	C	C	20	1	20	20
1119	contig277	C	G	15	34576	34590	15
1120	contig277	A	T	12	35097	35108	12
1121	contig277	C	G	12	43779	43790	12
1122	contig282	AAT	TAA	7	19848	19868	21
1123	contig283	C	C	17	9	25	17
1124	contig283	C	C	14	23628	23641	14
1125	contig284	C	G	14	1878	1891	14
1126	contig285	C	G	17	26	42	17
1127	contig285	AAT	TTA	7	1109	1129	21
1128	contig288	A	T	12	26197	26208	12
1129	contig288	AT	AT	8	45159	45174	16
1130	contig288	A	A	12	47938	47949	12
1131	contig288	AAAT	AATA	6	49488	49511	24
1132	contig288	A	T	13	70031	70043	13
1133	contig288	AT	TA	7	72168	72181	14
1134	contig288	AG	TC	24	81040	81087	48
1135	contig288	AT	AT	7	81757	81770	14
1136	contig288	AAT	ATT	9	85687	85713	27
1137	contig288	AAT	AAT	6	89548	89565	18
1138	contig288	A	A	13	90342	90354	13
1139	contig288	AAT	TTA	6	106429	106446	18
1140	contig288	A	A	12	109141	109152	12
1141	contig288	A	A	15	109322	109336	15
1142	contig288	AAT	ATT	8	117057	117080	24
1143	contig289	A	A	13	6303	6315	13
1144	contig289	A	T	16	7336	7351	16
1145	contig289	AT	AT	7	10618	10631	14
1146	contig289	AT	AT	7	12496	12509	14
1147	contig289	A	T	13	14195	14207	13
1148	contig289	A	T	12	14665	14676	12
1149	contig289	A	T	13	15346	15358	13
1150	contig289	AAT	AAT	6	16719	16736	18
1151	contig289	A	T	15	25640	25654	15
1152	contig289	AT	TA	15	26556	26585	30
1153	contig289	A	T	14	29131	29144	14
1154	contig289	A	T	18	32115	32132	18
1155	contig290	AAT	ATA	6	2187	2204	18
1156	contig290	A	A	23	3350	3372	23
1157	contig290	AAG	TTC	6	10506	10523	18
1158	contig290	C	C	16	17302	17317	16
1159	contig291	AAT	TAT	9	20205	20231	27
1160	contig291	AAAT	TATT	9	20580	20615	36
1161	contig291	A	A	12	31535	31546	12
1162	contig291	AG	TC	9	39505	39522	18
1163	contig291	A	T	13	44408	44420	13
1164	contig291	A	A	12	46053	46064	12
1165	contig291	A	A	14	50626	50639	14
1166	contig292	A	T	14	36168	36181	14
1167	contig292	A	T	12	40743	40754	12
1168	contig292	A	A	13	42387	42399	13
1169	contig292	AG	GA	9	47285	47302	18
1170	contig292	A	T	12	55261	55272	12
1171	contig292	AAAT	AATA	9	66192	66227	36
1172	contig292	AAT	ATA	9	66576	66602	27
1173	contig292	A	T	12	71879	71890	12
1174	contig293	AT	AT	9	16897	16914	18
1175	contig294	AT	AT	9	26483	26500	18
1176	contig294	A	T	14	70233	70246	14
1177	contig295	A	A	14	15463	15476	14
1178	contig296	A	A	15	4213	4227	15
1179	contig296	AAT	TTA	6	45383	45400	18
1180	contig296	C	G	16	47760	47775	16
1181	contig296	C	G	13	54349	54361	13
1182	contig297	C	C	17	6	22	17
1183	contig299	C	G	16	1	16	16
1184	contig299	C	C	13	700	712	13
1185	contig299	C	C	16	7286	7301	16
1186	contig299	AAT	AAT	6	9659	9676	18
1187	contig299	A	T	15	50834	50848	15
1188	contig300	A	A	13	1727	1739	13
1189	contig300	C	C	12	4964	4975	12
1190	contig300	A	A	14	39860	39873	14
1191	contig300	AT	TA	7	46487	46500	14
1192	contig301	A	T	15	3913	3927	15
1193	contig301	AAT	TAT	6	12594	12611	18
1194	contig301	AAT	ATT	7	16017	16037	21
1195	contig302	AAT	TAA	7	21917	21937	21
1196	contig302	AAT	TAA	6	25342	25359	18
1197	contig302	A	A	15	34028	34042	15
1198	contig303	AT	AT	7	382	395	14
1199	contig303	A	T	14	7010	7023	14
1200	contig303	C	G	12	41908	41919	12
1201	contig304	C	C	12	385	396	12
1202	contig304	C	C	15	425	439	15
1203	contig304	AT	AT	7	2913	2926	14
1204	contig304	AC	AC	8	10596	10611	16
1205	contig304	A	T	14	12259	12272	14
1206	contig305	A	A	14	45615	45628	14
1207	contig305	AC	TG	8	47275	47290	16
1208	contig305	AT	AT	7	54961	54974	14
1209	contig305	C	G	15	57448	57462	15
1210	contig305	C	G	12	57491	57502	12
1211	contig305	A	T	12	80453	80464	12
1212	contig306	A	A	12	4044	4055	12
1213	contig307	C	C	14	11041	11054	14
1214	contig307	A	T	12	13520	13531	12
1215	contig307	ACT	ACT	6	76198	76215	18
1216	contig308	ACT	GTA	6	8091	8108	18
1217	contig308	A	A	12	70776	70787	12
1218	contig308	C	G	14	73253	73266	14
1219	contig309	C	G	17	631	647	17
1220	contig309	A	T	12	1526	1537	12
1221	contig309	AG	TC	16	2204	2235	32
1222	contig309	AAT	ATT	11	11880	11912	33
1223	contig309	A	T	15	16766	16780	15
1224	contig309	AG	AG	9	17982	17999	18
1225	contig309	AAT	ATT	7	25419	25439	21
1226	contig310	A	A	12	230	241	12
1227	contig310	C	G	17	6448	6464	17
1228	contig311	C	C	16	561	576	16
1229	contig311	C	G	13	12440	12452	13
1230	contig311	C	C	14	21918	21931	14
1231	contig311	A	T	12	29697	29708	12
1232	contig312	A	A	12	9030	9041	12
1233	contig312	C	G	14	16806	16819	14
1234	contig312	C	C	12	26285	26296	12
1235	contig312	C	G	16	38156	38171	16
1236	contig313	C	C	17	204	220	17
1237	contig313	A	T	12	6425	6436	12
1238	contig314	AAT	AAT	7	13648	13668	21
1239	contig314	AG	CT	10	21088	21107	20
1240	contig314	A	A	15	22309	22323	15
1241	contig314	AAT	AAT	11	27177	27209	33
1242	contig314	AG	GA	22	36854	36897	44
1243	contig314	A	A	12	37564	37575	12
1244	contig314	C	C	17	38454	38470	17
1245	contig315	AAT	ATA	6	10928	10945	18
1246	contig315	A	A	17	19040	19056	17
1247	contig315	A	A	13	27418	27430	13
1248	contig315	C	C	12	34374	34385	12
1249	contig315	C	C	13	45089	45101	13
1250	contig316	A	A	12	5380	5391	12
1251	contig316	AT	TA	13	11106	11131	26
1252	contig316	A	T	15	16619	16633	15
1253	contig316	AC	TG	8	47001	47016	16
1254	contig316	A	A	13	52623	52635	13
1255	contig316	AAT	TTA	13	58380	58418	39
1256	contig316	AAT	ATT	6	58421	58438	18
1257	contig317	AT	AT	17	14	47	34
1258	contig317	AT	AT	10	12862	12881	20
1259	contig317	AT	TA	7	16328	16341	14
1260	contig318	A	T	16	5654	5669	16
1261	contig319	C	C	16	1	16	16
1262	contig319	C	C	12	642	653	12
1263	contig319	C	C	15	681	695	15
1264	contig319	AC	AC	9	22206	22223	18
1265	contig319	AAT	ATT	6	43001	43018	18
1266	contig319	A	A	27	47046	47072	27
1267	contig320	A	T	27	18457	18483	27
1268	contig320	AAT	AAT	6	22511	22528	18
1269	contig320	AC	GT	9	43306	43323	18
1270	contig320	C	G	15	64834	64848	15
1271	contig320	C	G	13	64876	64888	13
1272	contig321	C	G	16	89	104	16
1273	contig321	A	A	16	12956	12971	16
1274	contig322	AT	TA	7	22188	22201	14
1275	contig322	AG	TC	7	41705	41718	14
1276	contig322	A	T	16	56461	56476	16
1277	contig323	C	C	18	1	18	18
1278	contig323	A	T	12	70881	70892	12
1279	contig324	AT	AT	24	1	48	48
1280	contig324	AT	AT	7	5637	5650	14
1281	contig327	AAT	ATT	9	9052	9078	27
1282	contig327	AG	CT	8	10403	10418	16
1283	contig327	AT	AT	7	18397	18410	14
1284	contig327	A	T	14	26255	26268	14
1285	contig327	A	T	12	35015	35026	12
1286	contig328	A	A	13	3143	3155	13
1287	contig328	AAAT	AAAT	6	9082	9105	24
1288	contig328	AAT	TAA	6	11468	11485	18
1289	contig328	AAT	AAT	9	11523	11549	27
1290	contig328	A	T	12	13680	13691	12
1291	contig328	A	T	16	13751	13766	16
1292	contig328	C	G	20	21167	21186	20
1293	contig328	C	C	13	21866	21878	13
1294	contig328	C	C	14	22090	22103	14
1295	contig329	C	C	12	151	162	12
1296	contig329	A	A	17	9579	9595	17
1297	contig330	A	T	17	2445	2461	17
1298	contig331	C	G	15	6673	6687	15
1299	contig331	C	G	12	6896	6907	12
1300	contig331	C	C	20	7591	7610	20
1301	contig331	A	A	16	15011	15026	16
1302	contig331	A	A	12	15086	15097	12
1303	contig331	AAT	TAT	9	17227	17253	27
1304	contig331	AAT	ATT	6	17291	17308	18
1305	contig331	AAAT	ATTT	6	19672	19695	24
1306	contig331	A	T	13	25622	25634	13
1307	contig332	A	A	12	6755	6766	12
1308	contig332	A	A	13	15513	15525	13
1309	contig332	AT	TA	7	23369	23382	14
1310	contig332	AG	GA	8	31361	31376	16
1311	contig332	AAT	TAA	8	32700	32723	24
1312	contig333	A	A	13	5311	5323	13
1313	contig333	A	T	14	10263	10276	14
1314	contig333	A	T	19	11078	11096	19
1315	contig333	A	A	16	18777	18792	16
1316	contig334	AT	AT	28	1	56	56
1317	contig334	C	G	13	18577	18589	13
1318	contig334	AAT	ATT	10	31004	31033	30
1319	contig335	A	A	15	391	405	15
1320	contig336	C	C	20	1	20	20
1321	contig336	A	T	15	22959	22973	15
1322	contig337	AAT	ATA	10	6953	6982	30
1323	contig337	C	C	13	19399	19411	13
1324	contig338	AT	AT	26	1	52	52
1325	contig338	A	T	16	2051	2066	16
1326	contig338	A	A	19	9743	9761	19
1327	contig338	A	A	13	10563	10575	13
1328	contig338	A	T	13	15515	15527	13
1329	contig339	AAT	ATT	6	14031	14048	18
1330	contig339	C	G	12	38204	38215	12
1331	contig340	C	C	12	5148	5159	12
1332	contig340	AAT	TAA	6	29314	29331	18
1333	contig340	C	C	13	44020	44032	13
1334	contig340	C	C	13	59745	59757	13
1335	contig340	C	G	13	78411	78423	13
1336	contig341	C	C	13	3520	3532	13
1337	contig341	C	G	13	22186	22198	13
1338	contig341	C	G	13	37906	37918	13
1339	contig342	A	T	12	4244	4255	12
1340	contig342	AT	AT	24	51211	51258	48
1341	contig342	ATATAC	TATATG	5	51264	51293	30
1342	contig343	C	C	16	1	16	16
1343	contig343	ATATAC	TACATA	5	30312	30341	30
1344	contig343	AT	AT	24	30349	30396	48
1345	contig343	A	A	12	77352	77363	12
1346	contig344	A	A	12	126	137	12
1347	contig344	A	T	12	138	149	12
1348	contig344	AT	AT	13	6924	6949	26
1349	contig344	A	T	13	15193	15205	13
1350	contig344	AT	TA	8	16736	16751	16
1351	contig346	AAT	TTA	11	5949	5981	33
1352	contig346	C	C	14	10363	10376	14
1353	contig346	AT	AT	20	15320	15359	40
1354	contig347	AC	GT	8	5094	5109	16
1355	contig347	A	A	13	29254	29266	13
1356	contig348	A	T	13	10348	10360	13
1357	contig348	AC	CA	8	34504	34519	16
1358	contig349	C	C	15	1	15	15
1359	contig349	AT	TA	19	435	472	38
1360	contig349	C	G	14	5417	5430	14
1361	contig349	AAT	TAA	11	9812	9844	33
1362	contig351	AT	AT	8	1500	1515	16
1363	contig351	A	A	12	3047	3058	12
1364	contig351	AT	TA	13	11301	11326	26
1365	contig351	A	A	12	18102	18113	12
1366	contig351	A	T	12	18114	18125	12
1367	contig352	A	A	12	30445	30456	12
1368	contig352	A	A	13	35020	35032	13
1369	contig353	A	T	13	46222	46234	13
1370	contig353	A	T	12	50798	50809	12
1371	contig354	AAT	TTA	9	8208	8234	27
1372	contig354	C	G	12	8796	8807	12
1373	contig354	A	T	12	11835	11846	12
1374	contig354	A	A	12	15179	15190	12
1375	contig354	AAT	TAA	7	25133	25153	21
1376	contig354	AT	TA	8	56241	56256	16
1377	contig354	A	A	12	87080	87091	12
1378	contig354	AC	GT	7	104733	104746	14
1379	contig354	A	T	12	107458	107469	12
1380	contig354	AC	GT	7	112130	112143	14
1381	contig354	AAT	ATA	9	114958	114984	27
1382	contig354	AAT	AAT	9	124006	124032	27
1383	contig354	AAT	ATA	13	124034	124072	39
1384	contig354	C	G	12	144981	144992	12
1385	contig355	C	G	12	162	173	12
1386	contig356	A	T	20	24933	24952	20
1387	contig356	A	T	15	25615	25629	15
1388	contig356	C	C	12	64670	64681	12
1389	contig357	C	G	14	29	42	14
1390	contig359	C	C	14	27	40	14
1391	contig359	C	G	12	1817	1828	12
1392	contig359	A	A	14	40869	40882	14
1393	contig359	A	A	20	41545	41564	20
1394	contig361	A	A	12	1799	1810	12
1395	contig361	A	T	18	7606	7623	18
1396	contig361	A	T	16	10791	10806	16
1397	contig361	C	C	18	28918	28935	18
1398	contig362	AT	AT	21	8	49	42
1399	contig364	AT	TA	21	37	78	42
1400	contig364	C	G	18	2937	2954	18
1401	contig364	C	G	13	3529	3541	13
1402	contig364	A	A	16	21070	21085	16
1403	contig364	A	A	18	24253	24270	18
1404	contig364	A	T	12	30066	30077	12
1405	contig365	C	C	22	1	22	22
1406	contig366	A	T	12	11558	11569	12
1407	contig366	A	T	12	15321	15332	12
1408	contig368	C	C	17	1	17	17
1409	contig368	A	A	12	28861	28872	12
1410	contig368	AT	TA	8	39541	39556	16
1411	contig368	A	A	15	40339	40353	15
1412	contig369	A	T	15	4962	4976	15
1413	contig369	AT	TA	8	5759	5774	16
1414	contig369	A	T	12	16443	16454	12
1415	contig371	A	A	12	3172	3183	12
1416	contig371	A	A	12	6935	6946	12
1417	contig372	AG	TC	8	8247	8262	16
1418	contig372	AAT	AAT	9	12935	12961	27
1419	contig372	C	G	12	28434	28445	12
1420	contig373	C	C	13	1	13	13
1421	contig373	AC	CA	10	9173	9192	20
1422	contig373	A	A	12	14907	14918	12
1423	contig373	C	G	12	32040	32051	12
1424	contig373	A	T	16	36682	36697	16
1425	contig373	A	T	16	50478	50493	16
1426	contig373	AG	CT	8	60530	60545	16
1427	contig373	C	C	16	64510	64525	16
1428	contig373	C	C	15	69212	69226	15
1429	contig373	AAT	TAT	8	74170	74193	24
1430	contig373	AT	AT	28	78600	78655	56
1431	contig374	AAAT	TATT	6	4311	4334	24
1432	contig374	C	G	15	6607	6621	15
1433	contig374	A	A	12	17809	17820	12
1434	contig374	AT	AT	14	27247	27274	28
1435	contig374	A	T	12	28895	28906	12
1436	contig375	A	A	12	12822	12833	12
1437	contig375	C	G	26	18201	18226	26
1438	contig376	AT	AT	23	1	46	46
1439	contig376	A	A	13	4723	4735	13
1440	contig377	AAT	TTA	10	7430	7459	30
1441	contig377	A	A	12	12203	12214	12
1442	contig378	AAT	TAA	10	13338	13367	30
1443	contig379	A	T	13	6564	6576	13
1444	contig380	AT	AT	23	7	52	46
1445	contig381	A	T	12	14391	14402	12
1446	contig381	AC	AC	31	15745	15806	62
1447	contig384	AC	TG	28	4883	4938	56
1448	contig384	A	A	12	6282	6293	12
1449	contig389	CCG	GCC	6	8377	8394	18
1450	contig390	AT	TA	7	3274	3287	14
1451	contig390	C	G	12	3395	3406	12
1452	contig390	C	C	14	9006	9019	14
1453	contig391	C	C	16	1	16	16
1454	contig391	A	T	20	9654	9673	20
1455	contig391	AT	AT	7	12376	12389	14
1456	contig391	A	A	13	24898	24910	13
1457	contig391	C	C	15	52002	52016	15
1458	contig392	C	G	15	11316	11330	15
1459	contig392	A	T	13	38422	38434	13
1460	contig392	AT	TA	7	50942	50955	14
1461	contig392	A	A	20	53659	53678	20
1462	contig393	C	C	17	1	17	17
1463	contig393	C	C	60	19	78	60
1464	contig393	C	G	14	5101	5114	14
1465	contig393	C	C	12	10714	10725	12
1466	contig393	AT	TA	7	10833	10846	14
1467	contig394	A	A	12	2817	2828	12
1468	contig395	C	G	16	6	21	16
1469	contig395	C	C	15	679	693	15
1470	contig396	C	G	15	100	114	15
1471	contig396	AT	AT	21	5275	5316	42
1472	contig396	AT	AT	16	5538	5569	32
1473	contig396	AAT	TAT	6	28902	28919	18
1474	contig396	AAT	ATA	6	33161	33178	18
1475	contig396	C	G	12	34268	34279	12
1476	contig396	A	A	16	44361	44376	16
1477	contig396	AC	TG	25	59058	59107	50
1478	contig396	AT	TA	15	59108	59137	30
1479	contig396	AT	AT	14	59232	59259	28
1480	contig397	AT	AT	14	1487	1514	28
1481	contig397	AT	TA	15	1609	1638	30
1482	contig397	AC	CA	25	1639	1688	50
1483	contig397	A	T	16	16370	16385	16
1484	contig397	C	C	12	26467	26478	12
1485	contig397	AAT	ATT	6	27566	27583	18
1486	contig397	AAT	TAA	6	31825	31842	18
1487	contig397	AT	AT	16	55177	55208	32
1488	contig397	AT	TA	23	55429	55474	46
1489	contig398	C	C	15	9	23	15
1490	contig398	C	G	15	6432	6446	15
1491	contig399	C	C	20	7	26	20
1492	contig399	A	T	12	6807	6818	12
1493	contig400	C	C	13	2916	2928	13
1494	contig400	AAT	ATT	8	4865	4888	24
1495	contig400	A	T	12	7941	7952	12
1496	contig400	A	A	17	12168	12184	17
1497	contig400	A	A	12	16621	16632	12
1498	contig400	A	A	12	21773	21784	12
1499	contig400	A	T	13	23867	23879	13
1500	contig401	C	C	16	1	16	16
1501	contig401	A	T	12	5873	5884	12
1502	contig401	C	G	13	8700	8712	13
1503	contig402	AT	AT	16	1865	1896	32
1504	contig402	A	T	15	8916	8930	15
1505	contig402	AG	AG	7	9802	9815	14
1506	contig403	AAT	TAA	6	2959	2976	18
1507	contig403	AT	TA	19	12980	13017	38
1508	contig404	C	C	24	1	24	24
1509	contig404	AT	AT	19	2141	2178	38
1510	contig404	AAT	TAT	6	12181	12198	18
1511	contig405	AG	CT	7	2408	2421	14
1512	contig405	A	A	15	3293	3307	15
1513	contig405	AT	TA	16	10326	10357	32
1514	contig406	C	C	13	13488	13500	13
1515	contig406	A	A	12	16316	16327	12
1516	contig407	C	C	16	5	20	16
1517	contig407	A	A	13	3730	3742	13
1518	contig407	A	T	12	5825	5836	12
1519	contig407	A	T	12	10977	10988	12
1520	contig407	A	T	17	15425	15441	17
1521	contig407	A	A	12	19657	19668	12
1522	contig407	AAT	AAT	8	22721	22744	24
1523	contig407	C	G	13	24680	24692	13
1524	contig408	C	G	17	178	194	17
1525	contig408	ATAC	TATG	15	2358	2417	60
1526	contig408	A	T	13	7535	7547	13
1527	contig409	C	G	15	16205	16219	15
1528	contig409	AT	TA	7	29613	29626	14
1529	contig409	AT	TA	7	29628	29641	14
1530	contig409	AAT	TAA	7	36223	36243	21
1531	contig409	AC	GT	9	41311	41328	18
1532	contig409	C	C	16	55408	55423	16
1533	contig410	C	G	16	9299	9314	16
1534	contig410	AC	AC	9	23394	23411	18
1535	contig410	AAT	ATT	7	28478	28498	21
1536	contig410	AT	TA	7	35081	35094	14
1537	contig410	AT	AT	7	35095	35108	14
1538	contig410	C	C	15	48503	48517	15
1539	contig411	A	A	13	4050	4062	13
1540	contig411	ATAC	TACA	15	9178	9237	60
1541	contig411	C	C	17	11403	11419	17
1542	contig412	A	T	14	8771	8784	14
1543	contig412	A	T	13	11484	11496	13
1544	contig412	A	T	17	13138	13154	17
1545	contig412	AAT	TAA	13	16453	16491	39
1546	contig412	A	T	12	58881	58892	12
1547	contig413	A	A	14	17244	17257	14
1548	contig413	AAT	TAT	13	59645	59683	39
1549	contig413	A	A	17	62984	63000	17
1550	contig413	A	A	13	64642	64654	13
1551	contig413	A	A	14	67353	67366	14
1552	contig414	A	T	12	4678	4689	12
1553	contig414	A	T	14	7251	7264	14
1554	contig414	AAT	TTA	8	30360	30383	24
1555	contig414	C	C	19	30857	30875	19
1556	contig414	AATG	ATGA	7	37285	37312	28
1557	contig414	AATC	AATC	6	46449	46472	24
1558	contig414	AC	CA	7	60389	60402	14
1559	contig414	A	A	13	67989	68001	13
1560	contig414	AT	TA	15	73919	73948	30
1561	contig415	AT	AT	15	1742	1771	30
1562	contig415	A	T	13	7690	7702	13
1563	contig415	AC	TG	7	15289	15302	14
1564	contig415	AATC	GATT	6	29219	29242	24
1565	contig415	AATG	ATTC	7	38377	38404	28
1566	contig415	C	G	19	44816	44834	19
1567	contig415	AAT	ATA	8	45307	45330	24
1568	contig415	A	A	14	68427	68440	14
1569	contig415	A	A	12	71002	71013	12
1570	contig416	A	A	12	9929	9940	12
1571	contig416	A	A	12	25193	25204	12
1572	contig416	A	A	17	31315	31331	17
1573	contig416	C	C	13	35403	35415	13
1574	contig416	A	T	18	36733	36750	18
1575	contig417	A	A	18	38786	38803	18
1576	contig417	C	G	13	40121	40133	13
1577	contig417	A	T	17	44205	44221	17
1578	contig417	A	T	12	50332	50343	12
1579	contig418	C	C	15	28	42	15
1580	contig418	C	C	12	69	80	12
1581	contig418	AAG	AGA	6	11536	11553	18
1582	contig419	A	T	13	1433	1445	13
1583	contig422	A	A	13	17333	17345	13
1584	contig423	AAG	TTC	6	1712	1729	18
1585	contig423	C	G	12	13186	13197	12
1586	contig423	C	G	15	13224	13238	15
1587	contig424	C	C	12	1630	1641	12
1588	contig424	ATAG	ATCT	7	13802	13829	28
1589	contig424	C	G	16	21459	21474	16
1590	contig425	A	T	13	398	410	13
1591	contig425	AAT	TTA	6	41861	41878	18
1592	contig426	C	C	17	1	17	17
1593	contig426	AAT	AAT	7	3674	3694	21
1594	contig426	A	A	13	45147	45159	13
1595	contig427	C	C	12	8077	8088	12
1596	contig427	ATAG	GATA	7	15716	15743	28
1597	contig427	C	G	12	27907	27918	12
1598	contig428	C	G	16	6817	6832	16
1599	contig428	CCG	GCC	7	13782	13802	21
1600	contig428	A	T	12	26195	26206	12
1601	contig428	A	T	15	30180	30194	15
1602	contig430	A	T	21	90	110	21
1603	contig431	C	C	17	1	17	17
1604	contig431	A	A	15	15331	15345	15
1605	contig431	A	A	12	19319	19330	12
1606	contig431	CCG	GGC	7	31723	31743	21
1607	contig431	C	C	16	38693	38708	16
1608	contig432	C	C	18	1	18	18
1609	contig432	AC	TG	8	3341	3356	16
1610	contig432	C	C	16	9659	9674	16
1611	contig432	C	C	14	9882	9895	14
1612	contig433	C	G	14	32753	32766	14
1613	contig433	C	G	16	32974	32989	16
1614	contig433	AC	CA	8	39292	39307	16
1615	contig434	C	G	18	1	18	18
1616	contig434	AT	AT	7	30960	30973	14
1617	contig435	AT	AT	7	1142	1155	14
1618	contig438	AT	TA	9	5434	5451	18
1619	contig438	AAT	TAA	11	19424	19456	33
1620	contig439	AAT	TTA	11	54932	54964	33
1621	contig439	AT	TA	9	68937	68954	18
1622	contig441	A	T	12	10877	10888	12
1623	contig442	C	C	12	3310	3321	12
1624	contig443	C	C	13	31	43	13
1625	contig443	AT	AT	8	3379	3394	16
1626	contig443	AT	TA	8	3403	3418	16
1627	contig443	AC	CA	11	3419	3440	22
1628	contig443	C	C	13	6904	6916	13
1629	contig444	C	G	12	2674	2685	12
1630	contig444	C	G	16	23286	23301	16
1631	contig444	A	A	12	24814	24825	12
1632	contig445	A	T	12	2111	2122	12
1633	contig445	C	C	16	3635	3650	16
1634	contig445	C	C	12	24251	24262	12
1635	contig446	C	G	13	3978	3990	13
1636	contig446	AC	TG	11	7454	7475	22
1637	contig446	AT	TA	8	7476	7491	16
1638	contig446	AT	AT	8	7500	7515	16
1639	contig447	C	C	15	33	47	15
1640	contig447	C	G	12	3612	3623	12
1641	contig448	A	A	12	4966	4977	12
1642	contig448	A	T	15	10875	10889	15
1643	contig450	C	C	17	33273	33289	17
1644	contig451	C	G	12	7412	7423	12
1645	contig451	AAT	AAT	7	15888	15908	21
1646	contig452	C	C	19	7	25	19
1647	contig452	AAT	TTA	7	14335	14355	21
1648	contig452	C	C	12	22875	22886	12
1649	contig453	C	C	16	49	64	16
1650	contig453	C	G	17	10145	10161	17
1651	contig455	C	C	13	10826	10838	13
1652	contig455	C	C	14	15194	15207	14
1653	contig455	A	T	13	34417	34429	13
1654	contig455	A	T	21	35368	35388	21
1655	contig455	A	T	12	38292	38303	12
1656	contig456	C	C	12	17141	17152	12
1657	contig457	AT	TA	21	131	172	42
1658	contig457	C	G	12	3712	3723	12
1659	contig458	A	A	12	6273	6284	12
1660	contig458	A	A	21	9188	9208	21
1661	contig458	A	A	13	10147	10159	13
1662	contig458	C	G	14	29369	29382	14
1663	contig458	C	G	13	33738	33750	13
1664	contig461	A	T	15	66	80	15
1665	contig461	A	A	12	15684	15695	12
1666	contig463	AAAT	AAAT	7	4554	4581	28
1667	contig464	AAAT	TTTA	7	7507	7534	28
1668	contig466	A	T	12	1274	1285	12
1669	contig467	A	A	15	105	119	15
1670	contig469	A	T	13	30529	30541	13
1671	contig469	A	A	17	38059	38075	17
1672	contig469	C	C	16	42738	42753	16
1673	contig469	A	T	12	45606	45617	12
1674	contig469	A	T	12	49579	49590	12
1675	contig470	A	A	12	3249	3260	12
1676	contig470	A	A	12	7222	7233	12
1677	contig470	C	G	16	10086	10101	16
1678	contig470	A	T	17	14764	14780	17
1679	contig470	A	A	13	22298	22310	13
1680	contig473	AT	AT	41	1	82	82
1681	contig473	A	A	15	30568	30582	15
1682	contig473	C	G	14	33337	33350	14
1683	contig474	C	C	14	19129	19142	14
1684	contig474	A	T	15	21897	21911	15
1685	contig476	C	C	13	7621	7633	13
1686	contig476	A	T	12	12183	12194	12
1687	contig476	AT	TA	16	14587	14618	32
1688	contig476	AAT	ATA	12	19555	19590	36
1689	contig476	C	C	12	24588	24599	12
1690	contig477	C	G	12	3940	3951	12
1691	contig477	AAT	ATT	12	8947	8982	36
1692	contig477	AT	AT	16	13920	13951	32
1693	contig477	A	A	12	16345	16356	12
1694	contig477	C	G	13	20906	20918	13
1695	contig477	A	T	13	29224	29236	13
1696	contig477	A	T	13	34656	34668	13
1697	contig477	A	T	27	39110	39136	27
1698	contig477	A	A	19	40889	40907	19
1699	contig477	A	T	12	47774	47785	12
1700	contig477	C	G	17	48354	48370	17
1701	contig477	C	C	13	49699	49711	13
1702	contig477	C	G	15	55526	55540	15
1703	contig477	A	A	12	55830	55841	12
1704	contig477	C	C	13	55948	55960	13
1705	contig477	AG	GA	12	57354	57377	24
1706	contig478	AG	CT	12	15538	15561	24
1707	contig478	C	G	13	16956	16968	13
1708	contig478	A	T	12	17075	17086	12
1709	contig478	C	C	15	17376	17390	15
1710	contig478	C	G	13	23205	23217	13
1711	contig478	A	A	12	23585	23596	12
1712	contig478	C	C	17	24546	24562	17
1713	contig478	A	A	12	25131	25142	12
1714	contig478	A	T	18	32009	32026	18
1715	contig478	A	A	27	33781	33807	27
1716	contig478	A	A	13	38249	38261	13
1717	contig478	A	A	13	43681	43693	13
1718	contig479	A	A	12	7232	7243	12
1719	contig479	C	C	12	14440	14451	12
1720	contig479	A	T	13	16543	16555	13
1721	contig479	A	T	12	24948	24959	12
1722	contig479	C	G	14	30693	30706	14
1723	contig479	C	C	12	34276	34287	12
1724	contig481	A	A	12	16267	16278	12
1725	contig481	A	T	14	20073	20086	14
1726	contig482	A	A	14	2470	2483	14
1727	contig482	A	T	12	6278	6289	12
1728	contig483	A	A	12	4264	4275	12
1729	contig484	C	C	14	11399	11412	14
1730	contig484	A	A	12	17146	17157	12
1731	contig484	A	A	13	25550	25562	13
1732	contig484	C	G	12	27654	27665	12
1733	contig484	A	T	12	34863	34874	12
1734	contig485	C	C	12	1705	1716	12
1735	contig485	A	T	16	5284	5299	16
1736	contig485	A	A	12	8120	8131	12
1737	contig485	C	C	12	31474	31485	12
1738	contig485	C	G	17	38139	38155	17
1739	contig485	A	A	16	71182	71197	16
1740	contig486	A	T	16	1181	1196	16
1741	contig486	C	C	17	34223	34239	17
1742	contig486	C	G	12	40893	40904	12
1743	contig486	A	T	12	64246	64257	12
1744	contig486	C	G	12	70658	70669	12
1745	contig487	A	A	16	4851	4866	16
1746	contig487	A	T	13	6261	6273	13
1747	contig487	C	C	13	12065	12077	13
1748	contig487	ACT	CTA	7	13580	13600	21
1749	contig487	AT	TA	12	18913	18936	24
1750	contig487	AAAT	TTTA	7	23341	23368	28
1751	contig487	A	A	12	31295	31306	12
1752	contig487	A	T	14	33962	33975	14
1753	contig487	AAAT	AATA	8	45629	45660	32
1754	contig487	AAAG	AAGA	6	45661	45684	24
1755	contig487	AAAT	TATT	7	48264	48291	28
1756	contig487	C	C	13	51817	51829	13
1757	contig487	A	A	27	64744	64770	27
1758	contig487	A	A	14	68651	68664	14
1759	contig487	A	A	12	68966	68977	12
1760	contig487	A	A	13	70929	70941	13
1761	contig488	A	T	13	1072	1084	13
1762	contig488	A	T	12	3036	3047	12
1763	contig488	A	T	14	3349	3362	14
1764	contig488	A	T	27	7243	7269	27
1765	contig488	C	G	13	20184	20196	13
1766	contig488	AAAT	ATAA	7	23719	23746	28
1767	contig488	AAAG	TCTT	6	26329	26352	24
1768	contig488	AAAT	TATT	8	26353	26384	32
1769	contig488	A	A	14	38038	38051	14
1770	contig488	A	T	12	40707	40718	12
1771	contig488	AAAT	AATA	7	48643	48670	28
1772	contig488	AT	AT	12	53058	53081	24
1773	contig488	ACT	TAG	7	58395	58415	21
1774	contig488	C	G	13	59918	59930	13
1775	contig488	A	A	13	65722	65734	13
1776	contig488	A	T	16	67129	67144	16
1777	contig489	AAT	TTA	6	32842	32859	18
1778	contig490	C	C	20	3	22	20
1779	contig490	AT	AT	16	700	731	32
1780	contig490	A	T	16	1772	1787	16
1781	contig490	AC	AC	8	10939	10954	16
1782	contig490	AT	AT	18	31919	31954	36
1783	contig491	AT	TA	18	410	445	36
1784	contig491	AC	GT	8	21411	21426	16
1785	contig491	A	A	16	30578	30593	16
1786	contig491	AT	AT	17	31634	31667	34
1787	contig492	AAT	TAA	6	6772	6789	18
1788	contig493	AAT	TAT	7	6691	6711	21
1789	contig493	AAT	ATT	11	11601	11633	33
1790	contig493	A	T	16	13140	13155	16
1791	contig493	C	G	13	17178	17190	13
1792	contig493	AAT	ATA	8	24228	24251	24
1793	contig493	C	C	13	40601	40613	13
1794	contig493	AAT	TAA	16	55414	55461	48
1795	contig493	A	A	13	66539	66551	13
1796	contig493	C	C	12	66782	66793	12
1797	contig493	A	A	13	68502	68514	13
1798	contig494	A	T	13	3051	3063	13
1799	contig494	C	G	12	4772	4783	12
1800	contig494	A	T	13	5014	5026	13
1801	contig494	AAT	ATT	16	16103	16150	48
1802	contig494	C	G	12	22746	22757	12
1803	contig494	C	G	13	30953	30965	13
1804	contig494	AAT	TAT	8	47357	47380	24
1805	contig494	C	C	13	54418	54430	13
1806	contig494	A	A	16	58453	58468	16
1807	contig494	AAT	TAA	11	59974	60006	33
1808	contig494	AAT	AAT	7	64896	64916	21
1809	contig495	A	T	12	4303	4314	12
1810	contig495	AG	AG	8	28935	28950	16
1811	contig496	AC	GT	7	1314	1327	14
1812	contig497	AC	AC	7	12500	12513	14
1813	contig498	AG	TC	8	1693	1708	16
1814	contig498	A	A	12	26330	26341	12
1815	contig499	AG	GA	13	2739	2764	26
1816	contig499	A	T	12	6680	6691	12
1817	contig499	A	A	12	25084	25095	12
1818	contig500	A	T	12	2266	2277	12
1819	contig500	A	A	12	20670	20681	12
1820	contig500	AG	TC	13	24597	24622	26
1821	contig501	AG	AG	7	1211	1224	14
1822	contig501	A	A	12	8306	8317	12
1823	contig501	A	A	12	13550	13561	12
1824	contig501	A	A	13	18840	18852	13
1825	contig502	A	A	16	12870	12885	16
1826	contig502	AAT	ATA	11	14966	14998	33
1827	contig503	A	T	18	4149	4166	18
1828	contig503	A	T	31	9427	9457	31
1829	contig503	A	T	13	9633	9645	13
1830	contig503	A	T	13	19745	19757	13
1831	contig503	AAAG	AAAG	6	20357	20380	24
1832	contig503	A	A	17	25193	25209	17
1833	contig503	A	T	18	25827	25844	18
1834	contig503	A	T	15	27377	27391	15
1835	contig504	AT	TA	20	1	40	40
1836	contig504	A	A	15	2266	2280	15
1837	contig504	A	A	18	3813	3830	18
1838	contig504	A	T	17	4448	4464	17
1839	contig504	AAAG	TTTC	6	9274	9297	24
1840	contig504	A	A	13	9900	9912	13
1841	contig504	A	A	13	20012	20024	13
1842	contig504	A	A	31	20200	20230	31
1843	contig504	A	A	18	25491	25508	18
1844	contig505	C	C	21	1	21	21
1845	contig505	AAT	TTA	11	2289	2321	33
1846	contig505	A	T	16	4403	4418	16
1847	contig506	A	T	13	5844	5856	13
1848	contig506	A	T	12	11135	11146	12
1849	contig506	A	T	12	16379	16390	12
1850	contig506	AG	TC	7	23471	23484	14
1851	contig507	AC	TG	10	6937	6956	20
1852	contig507	AT	AT	22	8790	8833	44
1853	contig507	AG	GA	8	19351	19366	16
1854	contig507	C	G	12	28332	28343	12
1855	contig507	AAT	TAA	7	34805	34825	21
1856	contig508	AAT	TAT	7	36447	36467	21
1857	contig508	C	C	12	42931	42942	12
1858	contig508	AG	CT	8	51907	51922	16
1859	contig508	AT	TA	22	62440	62483	44
1860	contig508	AC	AC	10	64317	64336	20
1861	contig510	C	C	12	53	64	12
1862	contig510	A	T	15	267	281	15
1863	contig510	C	C	13	473	485	13
1864	contig510	A	T	12	3498	3509	12
1865	contig510	A	T	12	56427	56438	12
1866	contig510	C	C	13	60834	60846	13
1867	contig511	C	C	25	1	25	25
1868	contig511	C	G	13	3887	3899	13
1869	contig511	A	A	12	8295	8306	12
1870	contig511	A	A	12	61224	61235	12
1871	contig511	C	G	13	64248	64260	13
1872	contig511	A	A	15	64452	64466	15
1873	contig512	C	G	12	54	65	12
1874	contig514	C	G	17	79	95	17
1875	contig515	C	C	13	8389	8401	13
1876	contig515	C	G	13	14307	14319	13
1877	contig516	C	C	13	11705	11717	13
1878	contig516	A	A	13	17412	17424	13
1879	contig516	C	G	13	17625	17637	13
1880	contig518	C	C	19	1	19	19
1881	contig519	A	T	35	1	35	35
1882	contig519	AT	AT	18	4023	4058	36
1883	contig519	A	T	23	4059	4081	23
1884	contig519	C	C	13	6893	6905	13
1885	contig519	A	A	13	8624	8636	13
1886	contig519	A	A	17	16862	16878	17
1887	contig519	AT	AT	11	40621	40642	22
1888	contig519	AT	AT	18	40756	40791	36
1889	contig519	AG	GA	8	41034	41049	16
1890	contig519	A	T	16	49191	49206	16
1891	contig520	A	A	16	3873	3888	16
1892	contig520	A	A	13	8823	8835	13
1893	contig521	A	T	13	11761	11773	13
1894	contig521	A	T	16	16708	16723	16
1895	contig522	A	A	16	976	991	16
1896	contig522	AG	TC	8	9133	9148	16
1897	contig522	AT	AT	18	9391	9426	36
1898	contig522	AT	AT	11	9540	9561	22
1899	contig522	A	T	17	33305	33321	17
1900	contig522	A	T	13	41547	41559	13
1901	contig522	C	G	14	43278	43291	14
1902	contig522	A	A	24	46103	46126	24
1903	contig522	AT	TA	17	46127	46160	34
1904	contig522	A	A	35	50149	50183	35
1905	contig523	ATC	CAT	6	4232	4249	18
1906	contig523	AAT	TAT	6	4250	4267	18
1907	contig523	C	G	12	12187	12198	12
1908	contig523	C	C	14	20191	20204	14
1909	contig524	A	T	19	15188	15206	19
1910	contig525	AAT	AAT	7	2191	2211	21
1911	contig525	AT	AT	12	14748	14771	24
1912	contig526	AT	TA	12	1338	1361	24
1913	contig526	AAT	TTA	7	13897	13917	21
1914	contig527	C	C	22	2	23	22
1915	contig527	A	A	19	5856	5874	19
1916	contig528	C	G	14	13369	13382	14
1917	contig528	A	T	12	21062	21073	12
1918	contig528	C	C	12	21377	21388	12
1919	contig528	AAT	AAT	7	29307	29327	21
1920	contig529	AT	AT	9	5815	5832	18
1921	contig529	AT	AT	19	9719	9756	38
1922	contig530	C	C	56	1	56	56
1923	contig531	AG	GA	18	9556	9591	36
1924	contig531	AAG	CTT	6	11977	11994	18
1925	contig531	AT	TA	8	30916	30931	16
1926	contig532	AAG	CTT	6	71	88	18
1927	contig532	AT	TA	8	1838	1853	16
1928	contig532	AAG	AAG	6	20775	20792	18
1929	contig532	AG	TC	20	23178	23217	40
1930	contig534	AT	TA	19	3684	3721	38
1931	contig534	AT	AT	9	7609	7626	18
1932	contig535	A	A	13	9401	9413	13
1933	contig535	C	G	12	12912	12923	12
1934	contig535	C	C	12	15849	15860	12
1935	contig535	AAT	ATT	11	25755	25787	33
1936	contig536	C	G	16	7994	8009	16
1937	contig536	AT	AT	21	9835	9876	42
1938	contig536	AAT	TAT	7	13150	13170	21
1939	contig537	A	T	12	4429	4440	12
1940	contig538	C	C	18	1	18	18
1941	contig538	A	A	12	18274	18285	12
1942	contig539	AAT	ATA	7	8618	8638	21
1943	contig539	AT	AT	21	11912	11953	42
1944	contig539	C	C	16	13779	13794	16
1945	contig540	AAT	TAA	11	384	416	33
1946	contig540	C	G	12	10312	10323	12
1947	contig540	C	C	12	13249	13260	12
1948	contig540	A	T	13	16759	16771	13
1949	contig541	A	A	12	8187	8198	12
1950	contig541	AAT	TAA	10	14977	15006	30
1951	contig541	A	A	14	44981	44994	14
1952	contig542	AAT	ATA	14	17705	17746	42
1953	contig543	AAT	TAT	14	3051	3092	42
1954	contig544	A	T	15	4008	4022	15
1955	contig544	AAT	ATT	10	33997	34026	30
1956	contig544	A	T	12	40806	40817	12
1957	contig545	A	A	15	5433	5447	15
1958	contig545	AT	TA	23	8863	8908	46
1959	contig547	A	T	12	2728	2739	12
1960	contig547	A	T	12	7116	7127	12
1961	contig548	A	A	12	14957	14968	12
1962	contig548	A	A	12	19345	19356	12
1963	contig550	AT	TA	23	2513	2558	46
1964	contig550	A	T	15	5974	5988	15
1965	contig551	AATGAT	GATAAT	6	6299	6334	36
1966	contig551	AT	AT	13	8276	8301	26
1967	contig551	A	A	15	14891	14905	15
1968	contig551	A	T	13	16557	16569	13
1969	contig551	AT	TA	26	24132	24183	52
1970	contig552	A	T	13	42352	42364	13
1971	contig552	AC	TG	7	44303	44316	14
1972	contig553	AC	AC	7	693	706	14
1973	contig553	A	A	13	2646	2658	13
1974	contig554	AT	AT	26	556	607	52
1975	contig554	A	A	13	8171	8183	13
1976	contig554	A	T	15	9835	9849	15
1977	contig554	AT	TA	13	16438	16463	26
1978	contig554	AATGAT	ATTATC	6	18406	18441	36
1979	contig555	A	T	26	10718	10743	26
1980	contig555	A	T	14	24180	24193	14
1981	contig555	A	A	15	27012	27026	15
1982	contig555	AAT	ATT	7	27244	27264	21
1983	contig556	AAT	AAT	7	7459	7479	21
1984	contig556	A	T	15	7697	7711	15
1985	contig556	A	A	14	10530	10543	14
1986	contig556	A	A	26	23980	24005	26
1987	contig556	A	A	12	60845	60856	12
1988	contig557	A	T	12	8819	8830	12
1989	contig558	AAT	TAT	6	1483	1500	18
1990	contig558	A	A	12	4176	4187	12
1991	contig559	C	C	12	78	89	12
1992	contig559	AAT	TTA	6	9866	9883	18
1993	contig559	C	C	15	13807	13821	15
1994	contig559	A	T	12	15452	15463	12
1995	contig559	C	G	12	18496	18507	12
1996	contig559	AT	TA	7	24748	24761	14
1997	contig560	A	A	12	1505	1516	12
1998	contig560	A	A	16	5306	5321	16
[truncated: 91,878 more rows]

## Sheet: Table S7
Table S7: Details of the microsatellite primers primarily designed for Acantholyda posticalis through QDD3.
Contig	Forward Primer (5'-3')	Reverse Primer (5'-3')	Design Strategy	Motif	Motif Repeat Number	PCR Product Size
cons_gr1002	CGACACTGACCTTCTTTGCC	TGATTCAGGTGGAATATTGCGG	F	AT	7	189
cons_gr1002	CGACACTGACCTTCTTTGCC	ATTCAGGTGGAATATTGCGGG	F	AT	7	187
cons_gr1002	CGACACTGACCTTCTTTGCC	GATTCAGGTGGAATATTGCGGG	F	AT	7	188
cons_gr1002	AACGCCAAGGCCAACTTACT	TGAGCTGAAATTAAAGCCGGC	F	AT	7	310
cons_gr1002	CGACACTGACCTTCTTTGCC	TGAGCTGAAATTAAAGCCGGC	F	AT	7	272
cons_gr1002	CGACACTGACCTTCTTTGCC	AGCTGAAATTAAAGCCGGCTG	F	AT	7	270
cons_gr1002	AACGCCAAGGCCAACTTACT	GATTCAGGTGGAATATTGCGGG	F	AT	7	226
cons_gr1002	ACGCCAAGGCCAACTTACTT	TGAGCTGAAATTAAAGCCGGC	F	AT	7	309
cons_gr1002	CGACACTGACCTTCTTTGCC	GAGCTGAAATTAAAGCCGGCT	F	AT	7	271
cons_gr1002	ACGCCAAGGCCAACTTACTT	AGCTGAAATTAAAGCCGGCTG	F	AT	7	307
cons_gr1002	ACGCCAAGGCCAACTTACTT	ATTCAGGTGGAATATTGCGGG	F	AT	7	224
cons_gr1002	ACGCCAAGGCCAACTTACTT	GATTCAGGTGGAATATTGCGGG	F	AT	7	225
cons_gr1003	CCTTCTACGGATTGAAGCAAAGAT	ACGCGTCAGTTCTGACCATT	F	AT	9	357
cons_gr1003	CTACGGATTGAAGCAAAGATTTGT	AGAGCAGGGTAAGTCTACTTTCT	F	AT	9	288
cons_gr1003	CTACGGATTGAAGCAAAGATTTGT	GAGAGCAGGGTAAGTCTACTTTCT	F	AT	9	289
cons_gr1003	CTACGGATTGAAGCAAAGATTTGT	AGAGCAGGGTAAGTCTACTTTCTT	F	AT	9	288
cons_gr1003	CCTTCTACGGATTGAAGCAAAGA	GAGATGACAGTAGCCCACGC	F	AT	9	373
cons_gr1003	CCTTCTACGGATTGAAGCAAAGA	ACGCGTCAGTTCTGACCATT	F	AT	9	357
cons_gr1003	CCTTCTACGGATTGAAGCAAAGA	TTTGGCCATCAGCTTCGAAC	F	AT	9	338
cons_gr1003	CCTTCTACGGATTGAAGCAAAGA	GCCATCAGCTTCGAACGCTA	F	AT	9	334
cons_gr1003	CCTTCTACGGATTGAAGCAAAGA	GCTTCGAACGCTACTATGCC	F	AT	9	327
cons_gr1003	CCTTCTACGGATTGAAGCAAAGA	TCAGGCAAAGCTATACCATTTGT	F	AT	9	397
cons_gr1003	CCTTCTACGGATTGAAGCAAAGAT	TCAGGCAAAGCTATACCATTTGT	F	AT	9	397
cons_gr1003	CCTTCTACGGATTGAAGCAAAGA	TTCAGGCAAAGCTATACCATTTGT	F	AT	9	398
cons_gr1004	AACCGTTGGTCTGGTGAACT	CCTGAGTCTTCACAACTGGACT	G	AT	8	398
cons_gr1004	AACCGTTGGTCTGGTGAACT	ACCTGAGTCTTCACAACTGGAC	G	AT	8	399
cons_gr1004	AACCGTTGGTCTGGTGAACT	ACTGATGAGTGCGCCAAAGA	G	AT	8	379
cons_gr1004	AACCGTTGGTCTGGTGAACT	CCTGACTACGTGTCTCCAGC	G	AT	8	339
cons_gr1004	AACCGTTGGTCTGGTGAACT	GACTACGTGTCTCCAGCACC	G	AT	8	336
cons_gr1004	AACCGTTGGTCTGGTGAACT	GTGTCTCCAGCACCAAGTGA	G	AT	8	330
cons_gr1004	AACCGTTGGTCTGGTGAACT	ACCTGAGTCTTCACAACTGGA	G	AT	8	399
cons_gr1004	AACCGTTGGTCTGGTGAACT	TGATGAGTGCGCCAAAGAGA	G	AT	8	377
cons_gr1004	AACCGTTGGTCTGGTGAACT	CGCCAAAGAGACCTTCGGAT	G	AT	8	368
cons_gr1005	ACAGATAAACTCCCGCCCTTC	AATGGAAGAACGGCACCTGT	A	AT	5	140
cons_gr1005	ACAGATAAACTCCCGCCCTT	CCGCGTGCTGTTCACATTAG	F	AT	5	295
cons_gr1005	ACAGATAAACTCCCGCCCTTC	CCGCGTGCTGTTCACATTAG	F	AT	5	295
cons_gr1005	AGATAAACTCCCGCCCTTCG	TCCTTACGCACAAGAGCTGA	F	AT	5	247
cons_gr1005	AGATAAACTCCCGCCCTTCG	ATCCTTACGCACAAGAGCTGA	F	AT	5	248
cons_gr1005	AGATAAACTCCCGCCCTTCG	CCGCGTGCTGTTCACATTAG	F	AT	5	293
cons_gr1005	AGATAAACTCCCGCCCTTCG	AATGGAAGAACGGCACCTGT	A	AT	5	138
cons_gr1005	ACAGATAAACTCCCGCCCTT	AATGGAAGAACGGCACCTGT	A	AT	5	140
cons_gr1005	TCTACAGATAAACTCCCGCCC	AATGGAAGAACGGCACCTGT	A	AT	5	143
cons_gr1005	AGATAAACTCCCGCCCTTCG	GAAGAACGGCACCTGTGAGA	A	AT	5	134
cons_gr1005	AGATAAACTCCCGCCCTTCG	AAGAACGGCACCTGTGAGAA	A	AT	5	133
cons_gr1005	AGTTGGGTAAATCGTACCACCT	CCGCGTGCTGTTCACATTAG	F	AT	5	227
cons_gr1005	TGGGTAAATCGTACCACCTTGT	CCGCGTGCTGTTCACATTAG	F	AT	5	224
cons_gr1005	TTGGGTAAATCGTACCACCTTGT	CCGCGTGCTGTTCACATTAG	F	AT	5	225
cons_gr1005	ACACAGCCCGCCCGATTT	CCGCGTGCTGTTCACATTAG	F	AT	5	400
cons_gr1005	ACACAGCCCGCCCGATTT	CGCGTGCTGTTCACATTAGAA	F	AT	5	399
cons_gr1005	ACACAGCCCGCCCGATTT	TCCTTACGCACAAGAGCTGA	F	AT	5	354
cons_gr1005	ACACAGCCCGCCCGATTT	TCCTTACGCACAAGAGCTGAA	F	AT	5	354
cons_gr1005	AGATAAACTCCCGCCCTTCG	TCCTTACGCACAAGAGCTGAA	F	AT	5	247
cons_gr1005	ACACAGCCCGCCCGATTT	CGCGTGCTGTTCACATTAGA	F	AT	5	399
cons_gr1005	GACACAGCCCGCCCGATT	TCCTTACGCACAAGAGCTGA	F	AT	5	355
cons_gr1007	ACGAGGAGAAATCTTCCGGA	CTGTGGTTTCATACTTAGCGGT	F	AAT	5	368
cons_gr1007	ACGAGGAGAAATCTTCCGGA	ACTGTGGTTTCATACTTAGCGGT	F	AAT	5	369
cons_gr1007	TATGCACGTGTCCTTCCACC	CTGTGGTTTCATACTTAGCGGT	B	AAT	5	207
cons_gr1007	TATGCACGTGTCCTTCCACC	ACTGTGGTTTCATACTTAGCGGT	B	AAT	5	208
cons_gr1007	ACGTGTCCTTCCACCAATGT	ACTGTGGTTTCATACTTAGCGGT	B	AAT	5	203
cons_gr1007	ACGAGGAGAAATCTTCCGGAA	ACTGTGGTTTCATACTTAGCGGT	F	AAT	5	369
cons_gr1007	AGGATGGATTCTGGCAAGCT	AATCGTCAAGACTGTGGTTTCA	B	AAT	5	246
cons_gr1007	GGATGGATTCTGGCAAGCTG	AATCGTCAAGACTGTGGTTTCA	B	AAT	5	245
cons_gr1007	GGATGGATTCTGGCAAGCTG	GGACAGCTTCAATGCGAATTATCA	A	AAT	5	144
cons_gr1007	AGGATGGATTCTGGCAAGCT	GGACAGCTTCAATGCGAATTATCA	A	AAT	5	145
cons_gr1007	TATGCACGTGTCCTTCCACC	GGACAGCTTCAATGCGAATTATCA	A	AAT	5	117
cons_gr1007	ACGTGTCCTTCCACCAATGT	GGACAGCTTCAATGCGAATTATCA	A	AAT	5	112
cons_gr1007	ACGAGGAGAAATCTTCCGGA	AGGACAGCTTCAATGCGAATT	F	AAT	5	279
cons_gr1007	ACGAGGAGAAATCTTCCGGAA	AGGACAGCTTCAATGCGAATT	F	AAT	5	279
cons_gr1007	AGGATGGATTCTGGCAAGCT	AGGACAGCTTCAATGCGAATT	F	AAT	5	146
cons_gr1007	GAGGATGGATTCTGGCAAGCT	AGGACAGCTTCAATGCGAATT	F	AAT	5	147
cons_gr1007	GAGGATGGATTCTGGCAAGCT	AATCGTCAAGACTGTGGTTTCA	B	AAT	5	247
cons_gr1007	GGATGGATTCTGGCAAGCTG	AGGACAGCTTCAATGCGAATT	F	AAT	5	145
cons_gr1007	GAGGATGGATTCTGGCAAGCT	GGACAGCTTCAATGCGAATTATCA	A	AAT	5	146
cons_gr1007	TATGCACGTGTCCTTCCACC	GGACAGCTTCAATGCGAATTATC	A	AAT	5	117
cons_gr1007	TATGCACGTGTCCTTCCACC	AGGACAGCTTCAATGCGAATT	F	AAT	5	118
cons_gr1007	CACGTGTCCTTCCACCAATG	AGGACAGCTTCAATGCGAATT	F	AAT	5	114
cons_gr1007	ACGTGTCCTTCCACCAATGT	AGGACAGCTTCAATGCGAATT	F	AAT	5	113
cons_gr1008	ACCGAGATTCCATGGCTTCC	AGCGTTAATTCCTCCCAGCA	B	CG	5	391
cons_gr1008	CCGAGATTCCATGGCTTCCA	AGCGTTAATTCCTCCCAGCA	B	CG	5	390
cons_gr1008	CCGAGATTCCATGGCTTCCA	CCTTAGCTGTGGTTCGTCGT	B	CG	5	335
cons_gr1008	ACCGAGATTCCATGGCTTCC	CCTTAGCTGTGGTTCGTCGT	B	CG	5	336
cons_gr1008	TCGTTCGCTGCACATACTCA	CCTTAGCTGTGGTTCGTCGT	F	CG	5	239
cons_gr1008	CGACCGAGATTCCATGGCTT	TTCCTCCCAGCAAACGTCTC	B	CG	5	385
cons_gr1008	CGACCGAGATTCCATGGCTT	AGCGTTAATTCCTCCCAGCA	B	CG	5	393
cons_gr1008	ACCGAGATTCCATGGCTTCC	TTCCTCCCAGCAAACGTCTC	B	CG	5	383
cons_gr1008	CCGAGATTCCATGGCTTCCA	TTCCTCCCAGCAAACGTCTC	B	CG	5	382
cons_gr1008	CGACCGAGATTCCATGGCTT	CCTTAGCTGTGGTTCGTCGT	B	CG	5	338
cons_gr1008	TCGTTCGCTGCACATACTCA	TTCCTCCCAGCAAACGTCTC	F	CG	5	286
cons_gr1008	ACATGTGTACAGTCGCAGCA	CCTTAGCTGTGGTTCGTCGT	F	CG	5	218
cons_gr1008	ACATGTGTACAGTCGCAGCA	TCCTTAGCTGTGGTTCGTCG	F	CG	5	219
cons_gr1008	ACATGTGTACAGTCGCAGCA	GCAGACGACTCACCCTGTAC	F	CG	5	245
cons_gr1008	ACATGTGTACAGTCGCAGCA	TTCCTCCCAGCAAACGTCTC	F	CG	5	265
cons_gr1008	ACATGTGTACAGTCGCAGCA	TGCCCGTCATTCCGAAATGT	F	CG	5	132
cons_gr1008	CGACCGAGATTCCATGGCTT	TGGGCAAGATGCGAAGTGTT	B	CG	5	228
cons_gr1008	ACATGTGTACAGTCGCAGCA	GGGCAAGATGCGAAGTGTTC	F	CG	5	107
cons_gr1008	TCGTTCGCTGCACATACTCA	GGGCAAGATGCGAAGTGTTC	F	CG	5	128
cons_gr1008	CGGTGCTCGGTGATTCCTATT	CCTTAGCTGTGGTTCGTCGT	B	CG	5	176
cons_gr1008	CGGTGCTCGGTGATTCCTAT	TGCCCGTCATTCCGAAATGT	B	CG	5	90
cons_gr1008	CGGTGCTCGGTGATTCCTAT	GGAATTGCCCGTCATTCCGA	B	CG	5	95
cons_gr1008	CGGTGCTCGGTGATTCCTAT	CCTTAGCTGTGGTTCGTCGT	B	CG	5	176
cons_gr1008	CGGTGCTCGGTGATTCCTAT	TCCTTAGCTGTGGTTCGTCG	B	CG	5	177
cons_gr1008	CGGTGCTCGGTGATTCCTAT	GCAGACGACTCACCCTGTAC	B	CG	5	203
cons_gr1008	CGGTGCTCGGTGATTCCTAT	TTCCTCCCAGCAAACGTCTC	B	CG	5	223
cons_gr1008	TCGTTCGCTGCACATACTCA	CTGAATCAGCCGCGAATCAC	F	CG	5	178
cons_gr1008	CCGAGATTCCATGGCTTCCA	CTGAATCAGCCGCGAATCAC	B	CG	5	274
cons_gr1008	ACCGAGATTCCATGGCTTCC	CTGAATCAGCCGCGAATCAC	B	CG	5	275
cons_gr1008	CGACCGAGATTCCATGGCTT	CTGAATCAGCCGCGAATCAC	B	CG	5	277
cons_gr1008	ACATGTGTACAGTCGCAGCA	CTGAATCAGCCGCGAATCAC	F	CG	5	157
cons_gr1008	CGGTGCTCGGTGATTCCTAT	CTGAATCAGCCGCGAATCAC	B	CG	5	115
cons_gr1009	AGTCGAATACCATGCGCATT	TCGAGCTACTTGGAATTTCGGA	B	ACTCCG	8	400
cons_gr1009	AGTCGAATACCATGCGCATT	CGAGCTACTTGGAATTTCGGAC	B	ACTCCG	8	399
cons_gr1009	AAGTCGAATACCATGCGCAT	CGAGCTACTTGGAATTTCGGAC	B	ACTCCG	8	400
cons_gr1009	GAAGTCGAATACCATGCGCA	AGTTCGTTACGGACTCGACC	B	ACTCCG	8	355
cons_gr1009	CTCGACATTGGAGTGGAGTCA	GTTCGTTACGGACTCGACCC	B	ACTCCG	8	253
cons_gr1009	GAAGTCGAATACCATGCGCA	GTTCGTTACGGACTCGACCC	B	ACTCCG	8	354
cons_gr1009	TGAAGTCGAATACCATGCGC	GTTCGTTACGGACTCGACCC	B	ACTCCG	8	355
cons_gr1009	CCCACAAGTAGGTCCAATCCA	CGACTCGACTTGACTCCGAC	B	ACTCCG	8	261
cons_gr1009	GAAGTCGAATACCATGCGCA	CGACTCGACTTGACTCCGAC	B	ACTCCG	8	297
cons_gr1009	TGAAGTCGAATACCATGCGCA	CGACTCGACTTGACTCCGAC	B	ACTCCG	8	298
cons_gr1009	TGAAGTCGAATACCATGCGC	CGACTCGACTTGACTCCGAC	B	ACTCCG	8	298
cons_gr1009	GTTGGAGTCGGTGTTGGAGT	CCGGACTTGACTCAACTCGG	B	ACTCCG	8	163
cons_gr1009	GTTGGAGTCGGTGTTGGAGT	GTTCGTTACGGACTCGACCC	B	ACTCCG	8	197
cons_gr1009	GTTGGAGTCGGTGTTGGAGT	AGTTCGTTACGGACTCGACC	B	ACTCCG	8	198
cons_gr1009	CGGTGTTGGAGTCGGAGTAG	AGTTCGTTACGGACTCGACC	B	ACTCCG	8	190
cons_gr1009	CGGTGTTGGAGTCGGAGTAG	TCGACTCGACTTGACTCCGA	B	ACTCCG	8	133
cons_gr1009	GTTGGAGTCGGTGTTGGAGT	TCGACTCGACTTGACTCCGA	B	ACTCCG	8	141
cons_gr1009	CCCACAAGTAGGTCCAATCCA	TCGACTCGACTTGACTCCGA	B	ACTCCG	8	262
cons_gr1009	CGGTGTTGGAGTCGGAGTAG	CGACTCGACTTGACTCCGAC	B	ACTCCG	8	132
cons_gr1009	TCGGTGTTGGAGTCGGAGTA	CGACTCGACTTGACTCCGAC	B	ACTCCG	8	133
cons_gr1009	GTTGGAGTCGGTGTTGGAGT	CGACTCGACTTGACTCCGAC	B	ACTCCG	8	140
cons_gr1009	CAGAGTCGGAGTTGGAGTCG	GTTCGTTACGGACTCGACCC	F	ACTCCG	8	207
cons_gr1009	CAGAGTCGGAGTTGGAGTCG	CGACTCGACTTGACTCCGAC	F	ACTCCG	8	150
cons_gr100	ATGAACACCCGCTTTCTTGC	ACAAGTGACCGTAACTGGGC	F	AC	5	314
cons_gr100	ATGAACACCCGCTTTCTTGC	CCCGAACGAACCTCACACTT	F	AC	5	278
cons_gr100	ATGAACACCCGCTTTCTTGC	ACCGACCGAGCGCTAATTAG	F	AC	5	212
cons_gr100	AGGATTTAGTTACGCAGGCTTT	AGATGAGCCAAGTCATGCGT	F	AC	5	138
cons_gr100	AGGATTTAGTTACGCAGGCTTT	TGAGCCAAGTCATGCGTTGA	F	AC	5	135
cons_gr100	AGGATTTAGTTACGCAGGCTTT	TGCGTTGAAGTTCACCCAGT	F	AC	5	123
cons_gr100	ATGAACACCCGCTTTCTTGC	TGCGTTGAAGTTCACCCAGT	F	AC	5	179
cons_gr100	TCCAACGGGCTCTTGTATGA	ACGAACTTCAAACAAGTGACCG	F	AC	5	341
cons_gr100	GAACACCCGCTTTCTTGCAT	CCCGAACGAACCTCACACTT	F	AC	5	276
cons_gr100	GAACACCCGCTTTCTTGCAT	ACAAGTGACCGTAACTGGGC	F	AC	5	312
cons_gr100	GAACACCCGCTTTCTTGCAT	ACCGACCGAGCGCTAATTAG	F	AC	5	210
cons_gr100	GAACACCCGCTTTCTTGCAT	TGCGTTGAAGTTCACCCAGT	F	AC	5	177
cons_gr100	TCCAACGGGCTCTTGTATGA	CGAACTTCAAACAAGTGACCGT	F	AC	5	340
cons_gr100	TCCAACGGGCTCTTGTATGAA	CGAACTTCAAACAAGTGACCGT	F	AC	5	340
cons_gr100	GCTCTTGTATGAACACCCGC	ACAAGTGACCGTAACTGGGC	F	AC	5	322
cons_gr100	GCTCTTGTATGAACACCCGC	CCCGAACGAACCTCACACTT	F	AC	5	286
cons_gr100	GCTCTTGTATGAACACCCGC	ACCGACCGAGCGCTAATTAG	F	AC	5	220
cons_gr100	GCTCTTGTATGAACACCCGC	TGCGTTGAAGTTCACCCAGT	F	AC	5	187
cons_gr1011	TCGGAAGATCCTTGCAGTAGC	CCAGTAGTTTGCGCATGTGG	F	AT	6	259
cons_gr1011	TCGGAAGATCCTTGCAGTAGC	TGGATTTGTTAGCTGAACCAAGG	F	AT	6	290
cons_gr1011	AGATCCATGTGAAGAAATCGAGAG	TGGATTTGTTAGCTGAACCAAGG	F	AT	6	391
cons_gr1011	AAGATCCATGTGAAGAAATCGAGA	TGGATTTGTTAGCTGAACCAAGG	F	AT	6	392
cons_gr1011	AGATCCATGTGAAGAAATCGAGAG	GGATTTGTTAGCTGAACCAAGGA	F	AT	6	390
cons_gr1011	AGATCCATGTGAAGAAATCGAGAG	CCAGTAGTTTGCGCATGTGG	F	AT	6	360
cons_gr1011	AAGATCCATGTGAAGAAATCGAGA	CCAGTAGTTTGCGCATGTGG	F	AT	6	361
cons_gr1011	AGATCCATGTGAAGAAATCGAGAG	CAGTAGTTTGCGCATGTGGAG	F	AT	6	359
cons_gr1011	CGGAAGATCCTTGCAGTAGC	CGGGTGAATCAGCATTGTGC	F	AT	6	193
cons_gr1011	TCGGAAGATCCTTGCAGTAGC	CGGGTGAATCAGCATTGTGC	F	AT	6	194
cons_gr1011	CGGAAGATCCTTGCAGTAGC	CCAGTAGTTTGCGCATGTGG	F	AT	6	258
cons_gr1011	TCGGAAGATCCTTGCAGTAGC	AGCAGATGGATTTGTTAGCTGAAC	F	AT	6	296
cons_gr1011	CGGAAGATCCTTGCAGTAGCT	CGGGTGAATCAGCATTGTGC	F	AT	6	193
cons_gr1011	CGGAAGATCCTTGCAGTAGCT	CCAGTAGTTTGCGCATGTGG	F	AT	6	258
cons_gr1011	CGGAAGATCCTTGCAGTAGCT	AGCAGATGGATTTGTTAGCTGAAC	F	AT	6	295
cons_gr1012	GGATACTGATGTCGGCTCGG	TGTTGCACAGACAAACTCTAACT	A	AT	5	324
cons_gr1012	ATACTGATGTCGGCTCGGTG	GGGAATCATACCAAAGCTGTAGT	A	AT	5	235
cons_gr1012	GGATACTGATGTCGGCTCGG	GGGAATCATACCAAAGCTGTAGT	A	AT	5	237
cons_gr1012	GGATACTGATGTCGGCTCGG	GGGAATCATACCAAAGCTGTAGTC	A	AT	5	237
cons_gr1012	GAAGGACCAAGGCTCTGAGA	GGGAATCATACCAAAGCTGTAGT	A	AT	5	189
cons_gr1012	GAAGGACCAAGGCTCTGAGA	GGGAATCATACCAAAGCTGTAGTC	A	AT	5	189
cons_gr1012	TGCTCCGTTGATACAGCGAG	TGCACAGACAAACTCTAACTCTCA	A	AT	5	378
cons_gr1012	GCTCCGTTGATACAGCGAGA	TGCACAGACAAACTCTAACTCTCA	A	AT	5	377
cons_gr1012	GGATACTGATGTCGGCTCGG	TGCACAGACAAACTCTAACTCTCA	A	AT	5	321
cons_gr1012	ATACTGATGTCGGCTCGGTG	TGCACAGACAAACTCTAACTCTCA	A	AT	5	319
cons_gr1012	AGAAGGACCAAGGCTCTGAG	TGCACAGACAAACTCTAACTCTCA	A	AT	5	274
cons_gr1012	GAAGGACCAAGGCTCTGAGA	TGCACAGACAAACTCTAACTCTCA	A	AT	5	273
cons_gr1012	AGAAGGACCAAGGCTCTGAGA	TGCACAGACAAACTCTAACTCTCA	A	AT	5	274
cons_gr1012	GAAGGACCAAGGCTCTGAGAA	GGGAATCATACCAAAGCTGTAGT	A	AT	5	189
cons_gr1012	GCATGCTCCGTTGATACAGC	TGCACAGACAAACTCTAACTCTCA	A	AT	5	381
cons_gr1012	TCTGCAGAGTCCGGGAAC	CAGACAAACTCTAACTCTCAACCA	A	AT	5	398
cons_gr1012	CTCTGCAGAGTCCGGGAAC	ACAGACAAACTCTAACTCTCAACC	A	AT	5	400
cons_gr1012	CTCTGCAGAGTCCGGGAAC	CAGACAAACTCTAACTCTCAACCA	A	AT	5	399
cons_gr1013	CAATCTCCATACAGCAACGCA	TGTCTGAGCATGTTAACGAATACA	A	AG	7	144
cons_gr1013	CTCCATACAGCAACGCAAAGT	TGTCTGAGCATGTTAACGAATACA	A	AG	7	140
cons_gr1013	CCCTTTGAATACACCTTGAGGAC	TGATACGGTGTGAGTTTGAGTTT	F	AG	7	195
cons_gr1013	TGACATGTTCTTTGCAGCCT	TGATACGGTGTGAGTTTGAGTTT	F	AG	7	245
cons_gr1013	TCTTGACATGTTCTTTGCAGCC	TGATACGGTGTGAGTTTGAGTTT	F	AG	7	248
cons_gr1013	AGCAACGCAAAGTTATGCAGG	TGATACGGTGTGAGTTTGAGTTT	A	AG	7	92
cons_gr1013	CAACGCAAAGTTATGCAGGGT	TGATACGGTGTGAGTTTGAGTTT	A	AG	7	90
cons_gr1013	TGACATGTTCTTTGCAGCCT	CAGTATTGTCTGAGCATGTTAACG	F	AG	7	291
cons_gr1013	ACCCTTTGAATACACCTTGAGGA	ATGATACGGTGTGAGTTTGAGTT	F	AG	7	197
cons_gr1013	TGACATGTTCTTTGCAGCCT	ATGATACGGTGTGAGTTTGAGTT	F	AG	7	246
cons_gr1013	ACCCTTTGAATACACCTTGAGGA	TGATACGGTGTGAGTTTGAGTTT	F	AG	7	196
cons_gr1013	ACAGCAACGCAAAGTTATGCA	CAGTATTGTCTGAGCATGTTAACG	A	AG	7	140
cons_gr1013	AGCAACGCAAAGTTATGCAGG	ATGATACGGTGTGAGTTTGAGTT	A	AG	7	93
cons_gr1013	TGACATGTTCTTTGCAGCCT	AGTATTGTCTGAGCATGTTAACGA	F	AG	7	290
cons_gr1013	TCTTGACATGTTCTTTGCAGCC	AGTATTGTCTGAGCATGTTAACGA	F	AG	7	293
cons_gr1018	CCCGCAGATGCCTCAAATTT	TGCCATCCCAGATTATGAACTTT	F	AG	6	193
cons_gr1018	TCCTGCGAAACGATGGAACT	TGCCATCCCAGATTATGAACTTTG	F	AG	6	255
cons_gr1018	CCCGCAGATGCCTCAAATTT	GCCATCCCAGATTATGAACTTTGA	F	AG	6	192
cons_gr1018	CCCGCAGATGCCTCAAATTT	TGCCATCCCAGATTATGAACTTTG	F	AG	6	193
cons_gr1018	AAAGTTGCCTTTCGACGTTGG	AATGCCATCCCAGATTATGAACTT	F	AG	6	140
cons_gr1018	AAGTTGCCTTTCGACGTTGG	AAATGCCATCCCAGATTATGAACT	F	AG	6	140
cons_gr1018	AAAGTTGCCTTTCGACGTTGG	AAATGCCATCCCAGATTATGAACT	F	AG	6	141
cons_gr1018	AGTTGCCTTTCGACGTTGGT	TGCCATCCCAGATTATGAACTTTG	F	AG	6	136
cons_gr1018	GTTGCCTTTCGACGTTGGTT	TGCCATCCCAGATTATGAACTTTG	F	AG	6	135
cons_gr1018	TGCCTTTCGACGTTGGTTCA	TGCCATCCCAGATTATGAACTTTG	F	AG	6	133
cons_gr1018	CCGCTTCATCGTGGATCACT	TGCCATCCCAGATTATGAACTTTG	F	AG	6	302
cons_gr1018	GGACACTGATGAAGCGGACT	TGCCATCCCAGATTATGAACTTT	F	AG	6	280
cons_gr1018	GGACACTGATGAAGCGGACT	TGCCATCCCAGATTATGAACTTTG	F	AG	6	280
cons_gr1018	AGTCCGCTTCATCGTGGATC	TGCCATCCCAGATTATGAACTTTG	F	AG	6	305
cons_gr1018	CAGTCCGCTTCATCGTGGAT	TGCCATCCCAGATTATGAACTTTG	F	AG	6	306
cons_gr1019	GGGATGACCATAGAATCGCGT	ATGGTCACAGTGCTAAGGGC	F	AAT	7	260
cons_gr1019	CCATAGAATCGCGTCTGAGCT	ATGGTCACAGTGCTAAGGGC	F	AAT	7	253
cons_gr1019	CGTGTCGTTCGAAGAGTGGA	ATGGTCACAGTGCTAAGGGC	A	AAT	7	207
cons_gr1019	GAGCGATCAAGTGACGTCG	TGGTCACAGTGCTAAGGGC	A	AAT	7	188
cons_gr1019	GGAGCGATCAAGTGACGTCG	TGGTCACAGTGCTAAGGGC	A	AAT	7	189
cons_gr1019	GAGCGATCAAGTGACGTCG	ATGGTCACAGTGCTAAGGGC	A	AAT	7	189
cons_gr1019	TGGGATGACCATAGAATCGCG	ATGGTCACAGTGCTAAGGGC	F	AAT	7	261
cons_gr1019	TCGTGTCGTTCGAAGAGTGG	ATGGTCACAGTGCTAAGGGC	A	AAT	7	208
cons_gr1019	TGTCGTTCGAAGAGTGGAGC	ATGGTCACAGTGCTAAGGGC	A	AAT	7	205
cons_gr1019	TGAAACTTGTGCACATCGTGT	ATTGTTATTCAAGCGACATGGTCA	A	AAT	7	240
cons_gr1019	TGTCGTTCGAAGAGTGGAGC	TGCTCTATACCGATCAGAGTATCA	A	AAT	7	139
cons_gr1019	AGTGGAGCGATCAAGTGACG	TGCTCTATACCGATCAGAGTATCA	A	AAT	7	127
cons_gr1019	TGGAGCGATCAAGTGACGTC	TGCTCTATACCGATCAGAGTATCA	A	AAT	7	125
cons_gr1019	ATGAAACTTGTGCACATCGTGT	TTGTTATTCAAGCGACATGGTCAC	A	AAT	7	240
cons_gr1019	ATGAAACTTGTGCACATCGTGT	TTGTTATTCAAGCGACATGGTCA	A	AAT	7	240
cons_gr101	TCAGTACACAAAGCCACGTTG	TCTTGATACAGTGGACTCCCTC	F	AT	5	340
cons_gr101	CATGGGTGATCGAGTTTCGC	CAAAGACCTTCAACAACTATTGGG	F	AT	5	97
cons_gr101	TCAGTACACAAAGCCACGTTG	TCTTGATACAGTGGACTCCCTCT	F	AT	5	340
cons_gr101	TGATCAGTACACAAAGCCACGT	TCTTGATACAGTGGACTCCCTCT	F	AT	5	343
cons_gr101	GGGCTAAGTGTGGTAGGGC	GGACTCCCTCTATAACAGCCC	F	AT	5	272
cons_gr101	GGGCTAAGTGTGGTAGGGCT	GGACTCCCTCTATAACAGCCC	F	AT	5	272
cons_gr101	GGCTAAGTGTGGTAGGGCTAG	GGACTCCCTCTATAACAGCCC	F	AT	5	271
cons_gr101	CATGGGTGATCGAGTTTCGC	GGACTCCCTCTATAACAGCCC	F	AT	5	190
cons_gr101	ATGGGTGATCGAGTTTCGCT	GGACTCCCTCTATAACAGCCC	F	AT	5	189
cons_gr101	ATGGGTGATCGAGTTTCGCT	CAAAGACCTTCAACAACTATTGGG	F	AT	5	96
cons_gr101	ATCAAACAAGGCGCGAATGG	TGGACTCCCTCTATAACAGCC	F	AT	5	293
cons_gr101	ATCAAACAAGGCGCGAATGG	GTGGACTCCCTCTATAACAGCC	F	AT	5	294
cons_gr101	ATCAAACAAGGCGCGAATGG	GGACTCCCTCTATAACAGCCC	F	AT	5	292
cons_gr101	CGTCACACTTTGTCTGGCTC	GGACTCCCTCTATAACAGCCC	F	AT	5	225
cons_gr101	TGGGTGATCGAGTTTCGCTT	GGACTCCCTCTATAACAGCCC	F	AT	5	188
cons_gr101	TGGGTGATCGAGTTTCGCTT	GTGGACTCCCTCTATAACAGCC	F	AT	5	190
cons_gr101	GGGTGATCGAGTTTCGCTTC	GGACTCCCTCTATAACAGCCC	F	AT	5	187
cons_gr101	TGGGTGATCGAGTTTCGCTT	CAAAGACCTTCAACAACTATTGGG	F	AT	5	95
cons_gr1020	GCTGTCATTACAAGGGTGTTACC	CCACCAAAGCCAAACTGTGT	F	AT	5	385
cons_gr1020	TCGTTGGAACCATACTTGAATCAG	CCACCAAAGCCAAACTGTGT	F	AT	5	300
cons_gr1020	CGTTGGAACCATACTTGAATCAGA	CCACCAAAGCCAAACTGTGT	F	AT	5	299
cons_gr1020	TTTGCTGTCATTACAAGGGTGT	CCACCAAAGCCAAACTGTGT	F	AT	5	388
cons_gr1020	TTTGCTGTCATTACAAGGGTGT	TTCCACCAAAGCCAAACTGTG	F	AT	5	390
cons_gr1020	TTGCTGTCATTACAAGGGTGTT	CCACCAAAGCCAAACTGTGT	F	AT	5	387
cons_gr1020	TTTGCTGTCATTACAAGGGTGTT	TTCCACCAAAGCCAAACTGTG	F	AT	5	390
cons_gr1020	TCGTTGGAACCATACTTGAATCA	CCACCAAAGCCAAACTGTGT	F	AT	5	300
cons_gr1020	ATCGATATAAGGGAGGGTGGG	CCACCAAAGCCAAACTGTGT	F	AT	5	249
cons_gr1020	ATCGATATAAGGGAGGGTGGG	TCCACCAAAGCCAAACTGTG	F	AT	5	250
cons_gr1020	ATCGATATAAGGGAGGGTGGG	TTCCACCAAAGCCAAACTGTG	F	AT	5	251
cons_gr1020	TTTGCTGTCATTACAAGGGTGT	TTCCACCAAAGCCAAACTGT	F	AT	5	390
cons_gr1020	ATCGATATAAGGGAGGGTGGG	AAACTGTGTACGAGAGAATGGG	F	AT	5	238
cons_gr1020	TATCGATATAAGGGAGGGTGGG	AAACTGTGTACGAGAGAATGGG	F	AT	5	239
cons_gr1020	ATCGATATAAGGGAGGGTGGG	CAAACTGTGTACGAGAGAATGGG	F	AT	5	239
cons_gr1021	TACCTTAACATACCGCGCGT	GCTTTCACTGGAACGCACTC	F	AT	6	279
cons_gr1021	TCATCGCCCATGCATTACCT	GCTTTCACTGGAACGCACTC	F	AT	6	294
cons_gr1021	AGTCAAACTTCAACGTCGAACAC	GCTTTCACTGGAACGCACTC	F	AT	6	219
cons_gr1021	GCAGAGATTGTTGATTCTTCACG	TCTCGTTTGGATAAATCAACTGCA	B	AT	6	108
cons_gr1021	GCAGAGATTGTTGATTCTTCACG	GCTTTCACTGGAACGCACTC	B	AT	6	167
cons_gr1021	AGCAGAGATTGTTGATTCTTCACG	GCTTTCACTGGAACGCACTC	F	AT	6	168
cons_gr1021	GCAGAGATTGTTGATTCTTCACGT	TCTCGTTTGGATAAATCAACTGCA	B	AT	6	108
cons_gr1021	GCAGAGATTGTTGATTCTTCACGT	TCACTGGAACGCACTCAAAGT	B	AT	6	163
cons_gr1021	GCAGAGATTGTTGATTCTTCACGT	GCTTTCACTGGAACGCACTC	B	AT	6	167
cons_gr1021	AAATGAGGTGTTACGTGGGAAA	TAAGGCAGCAGCACACAACA	F	AT	6	400
cons_gr1021	AAATGAGGTGTTACGTGGGAAA	AGCAGCACACAACACTCGTA	F	AT	6	394
cons_gr1021	TCATCGCCCATGCATTACCT	AGCAGCACACAACACTCGTA	F	AT	6	354
cons_gr1021	TCATCGCCCATGCATTACCT	TAAGGCAGCAGCACACAACA	F	AT	6	360
cons_gr1021	TACCTTAACATACCGCGCGT	AGCAGCACACAACACTCGTA	F	AT	6	339
cons_gr1021	TACCTTAACATACCGCGCGT	TAAGGCAGCAGCACACAACA	F	AT	6	345
cons_gr1021	GCGTGCAAATGTTGTATCGC	GCTTTCACTGGAACGCACTC	F	AT	6	263
cons_gr1021	AGTCAAACTTCAACGTCGAACA	GCTTTCACTGGAACGCACTC	F	AT	6	219
cons_gr1021	GTCAAACTTCAACGTCGAACAC	GCTTTCACTGGAACGCACTC	F	AT	6	218
cons_gr1021	GCAGAGATTGTTGATTCTTCACGT	CAACTGCATATTGTGTGATACGGA	F	AT	6	92
cons_gr1021	GCAGAGATTGTTGATTCTTCACGT	CTCGTTTGGATAAATCAACTGCAT	B	AT	6	107
cons_gr1021	AAATGAGGTGTTACGTGGGAAA	GCAGCAGCACACAACACTC	F	AT	6	396
cons_gr1021	CGCGCGTGCAAATGTTGTAT	AGCAGCACACAACACTCGTA	F	AT	6	326
cons_gr1021	CGCGCGTGCAAATGTTGTAT	GCTTTCACTGGAACGCACTC	F	AT	6	266
cons_gr1021	GCAGAGATTGTTGATTCTTCACGT	ACTGCATATTGTGTGATACGGAA	F	AT	6	90
cons_gr1021	GCAGAGATTGTTGATTCTTCACGT	TCAACTGCATATTGTGTGATACGG	F	AT	6	93
cons_gr1022	ACCCGCACTTCAATTCGTTTC	TGAAGGTATGCAAGATTCGACAA	F	AG	5	243
cons_gr1022	ACCCGCACTTCAATTCGTTT	TGAAGGTATGCAAGATTCGACAA	F	AG	5	243
cons_gr1022	ACCCGCACTTCAATTCGTTTC	TTGAAGGTATGCAAGATTCGACA	F	AG	5	244
cons_gr1022	ACCCGCACTTCAATTCGTTTC	CAATTGGTGCGAAATTGTTCACA	F	AG	5	175
cons_gr1022	ACCCGCACTTCAATTCGTTT	CAATTGGTGCGAAATTGTTCACA	F	AG	5	175
cons_gr1022	AACCCGCACTTCAATTCGTT	CAATTGGTGCGAAATTGTTCACA	F	AG	5	176
cons_gr1022	ACCCGCACTTCAATTCGTTT	ACACCGGAACCAGTTGCTTT	F	AG	5	205
cons_gr1022	ACCCGCACTTCAATTCGTTTC	ACACCGGAACCAGTTGCTTT	F	AG	5	205
cons_gr1022	AACCCGCACTTCAATTCGTT	ACACCGGAACCAGTTGCTTT	F	AG	5	206
cons_gr1022	ACAGGTCTACATACTCCCAAACC	ACACCGGAACCAGTTGCTTT	F	AG	5	116
cons_gr1022	CAGGTCTACATACTCCCAAACCA	ACACCGGAACCAGTTGCTTT	F	AG	5	115
cons_gr1022	GTCTACATACTCCCAAACCAGC	ACACCGGAACCAGTTGCTTT	F	AG	5	112
cons_gr1024	AAAGGCTTCGTCGTGGGTTT	TCGCATTCCGACTTACCCAA	B	AT	5	128
cons_gr1024	GTACATCAGTTGACTGGGACGT	AATGAAAGAAATAGTCGAGGACGC	B	AT	5	340
cons_gr1024	ATCAGTTGACTGGGACGTGG	AGTCGAGGACGCAACTTCTT	B	AT	5	324
cons_gr1024	GTTGACTGGGACGTGGTCTT	AGTCGAGGACGCAACTTCTT	B	AT	5	320
cons_gr1024	TGACTGGGACGTGGTCTTTC	AGTCGAGGACGCAACTTCTT	B	AT	5	318
cons_gr1024	TGGGACGTGGTCTTTCTCTG	TCGCATTCCGACTTACCCAA	B	AT	5	237
cons_gr1024	AAAGGCTTCGTCGTGGGTTT	AGTCGAGGACGCAACTTCTT	B	AT	5	205
cons_gr1024	TGTACATCAGTTGACTGGGACG	ATGAAAGAAATAGTCGAGGACGC	B	AT	5	340
cons_gr1024	TGACTGGGACGTGGTCTTTC	AATTTCACGGCCCTGTACCC	B	AT	5	274
cons_gr1024	GTTGACTGGGACGTGGTCTT	AATTTCACGGCCCTGTACCC	B	AT	5	276
cons_gr1024	ATCAGTTGACTGGGACGTGG	AATTTCACGGCCCTGTACCC	B	AT	5	280
cons_gr1024	AAAGGCTTCGTCGTGGGTTT	AATTTCACGGCCCTGTACCC	B	AT	5	161
cons_gr1024	TGTACATCAGTTGACTGGGACG	ATGAAAGAAATAGTCGAGGACGCA	B	AT	5	340
cons_gr1024	TGAGAAAGGCTTCGTCGTGG	CGCATTCCGACTTACCCAAC	B	AT	5	131
cons_gr1024	TGAGAAAGGCTTCGTCGTGG	TCGCATTCCGACTTACCCAA	B	AT	5	132
cons_gr1024	TGAGAAAGGCTTCGTCGTGG	GCCCTGTACCCTCCAATCAA	B	AT	5	156
cons_gr1024	TGAGAAAGGCTTCGTCGTGG	AATTTCACGGCCCTGTACCC	B	AT	5	165
cons_gr1024	TGAGAAAGGCTTCGTCGTGG	AGTCGAGGACGCAACTTCTT	B	AT	5	209
cons_gr1025	CGCTCCTATGAATTGGACCTGT	GCGGTTCCGAAGACTCTGTA	F	AAT	7	394
cons_gr1025	CGCTCCTATGAATTGGACCTGT	ATGACAGCGGTTCCGAAGAC	F	AAT	7	400
cons_gr1025	CGCTCCTATGAATTGGACCTGT	TGCTGAGCCAAATACCTCGG	F	AAT	7	371
cons_gr1025	CGCTCCTATGAATTGGACCTGT	GTACCTTGGACTGAGACCGC	F	AAT	7	321
cons_gr1025	GCATTTGGCTTGACTGAGTTGT	GTACCTTGGACTGAGACCGC	F	AAT	7	237
cons_gr1025	GCATTTGGCTTGACTGAGTTGT	CGTACCTTGGACTGAGACCG	F	AAT	7	238
cons_gr1025	GCATTTGGCTTGACTGAGTTGT	GGTGGACCCTCCTCAGGATA	F	AAT	7	266
cons_gr1025	GCATTTGGCTTGACTGAGTTGT	GCTGAGCCAAATACCTCGGA	F	AAT	7	286
cons_gr1025	GCATTTGGCTTGACTGAGTTGT	TGCTGAGCCAAATACCTCGG	F	AAT	7	287
cons_gr1025	GCATTTGGCTTGACTGAGTTGT	TGCTGCCAATCGACCACTTA	F	AAT	7	192
cons_gr1025	GCATTTGGCTTGACTGAGTTGT	TGCCAATCGACCACTTACCG	F	AAT	7	189
cons_gr1025	GCATTTGGCTTGACTGAGTTGT	GCCAATCGACCACTTACCGT	F	AAT	7	188
cons_gr1025	GCATTTGGCTTGACTGAGTTGT	ACCGTGGCTTGGATCTGAAT	F	AAT	7	173
cons_gr1025	TCGCTCCTATGAATTGGACCTG	GCGGTTCCGAAGACTCTGTA	F	AAT	7	395
cons_gr1025	TCGCTCCTATGAATTGGACCTG	TGCTGAGCCAAATACCTCGG	F	AAT	7	372
cons_gr1025	TCGCTCCTATGAATTGGACCTG	GCTGAGCCAAATACCTCGGA	F	AAT	7	371
cons_gr1025	TCGCTCCTATGAATTGGACCTG	CGTACCTTGGACTGAGACCG	F	AAT	7	323
cons_gr1025	TCGCTCCTATGAATTGGACCTG	GTACCTTGGACTGAGACCGC	F	AAT	7	322
cons_gr1027	GGGTATTCCATGCCAACCAA	CGTATTCATTAGGATTGCGTGGT	F	AT	12	389
cons_gr1027	GGGTATTCCATGCCAACCAAT	CGTATTCATTAGGATTGCGTGGT	F	AT	12	389
cons_gr1027	GGGTATTCCATGCCAACCAA	CCGTATTCATTAGGATTGCGTGG	F	AT	12	390
cons_gr1027	GGGTATTCCATGCCAACCAA	TCCGTATTCATTAGGATTGCGTG	F	AT	12	391
cons_gr1027	GGGTATTCCATGCCAACCAAT	CCGTATTCATTAGGATTGCGTGG	F	AT	12	390
cons_gr1027	GGGTATTCCATGCCAACCAAT	AAGGGAAATACAGCCACTTGAAA	F	AT	12	270
cons_gr1027	GGGTATTCCATGCCAACCAA	AAGGGAAATACAGCCACTTGAAA	F	AT	12	270
cons_gr1027	GGGTATTCCATGCCAACCAA	TAAGGGAAATACAGCCACTTGAAA	F	AT	12	271
cons_gr1027	GGGTATTCCATGCCAACCAA	TTCATTAGGATTGCGTGGTACAT	F	AT	12	385
cons_gr1027	TCCAATAAGAAATTGCGTACACGG	AAGGGAAATACAGCCACTTGAAA	F	AT	12	293
cons_gr1027	GCTACGTCCAATAAGAAATTGCGT	AAGGGAAATACAGCCACTTGAAA	F	AT	12	299
cons_gr1027	TGCTACGTCCAATAAGAAATTGCG	AAGGGAAATACAGCCACTTGAAA	F	AT	12	300
cons_gr1028	AGCTGAGAGTGTTGATGCCA	TCAACCTACCAACGCATCGT	F	AT	5	390
cons_gr1028	AGAGCTGAGAGTGTTGATGCC	TCAACCTACCAACGCATCGT	F	AT	5	392
cons_gr1028	CGCTCGCAGCATCTCTGTAA	TACCAACGCATCGTATCCGG	F	AT	5	351
cons_gr1028	GCATCTCTGTAAATCGGCGC	TACCAACGCATCGTATCCGG	F	AT	5	343
cons_gr1028	GCATCTCTGTAAATCGGCGC	TCAACCTACCAACGCATCGT	F	AT	5	349
cons_gr1028	AGTCTTCAGCAGCAACCAGG	TACCAACGCATCGTATCCGG	F	AT	5	323
cons_gr1028	GTCTTCAGCAGCAACCAGGA	TACCAACGCATCGTATCCGG	F	AT	5	322
cons_gr1028	GTCTTCAGCAGCAACCAGGA	CGTGTTCAGTCCTCACCACA	F	AT	5	268
cons_gr1028	AGTCTTCAGCAGCAACCAGG	CGTGTTCAGTCCTCACCACA	F	AT	5	269
cons_gr1028	GCATCTCTGTAAATCGGCGC	CGTGTTCAGTCCTCACCACA	F	AT	5	289
cons_gr1028	CCTCATCTCCTTGGGCCAAA	TACCAACGCATCGTATCCGG	F	AT	5	294
cons_gr1028	TGACTCTCGCATGGTAGTCG	CGTGTTCAGTCCTCACCACA	F	AT	5	198
cons_gr1028	CGCATGGTAGTCGTTCAACC	CGTGTTCAGTCCTCACCACA	F	AT	5	191
cons_gr1028	TCGTTCAACCACTGCAACTG	CGTGTTCAGTCCTCACCACA	F	AT	5	181
cons_gr1028	CGTTCAACCACTGCAACTGT	CGTGTTCAGTCCTCACCACA	F	AT	5	180
cons_gr1028	CGTTCAACCACTGCAACTGT	TACCAACGCATCGTATCCGG	F	AT	5	234
cons_gr1028	AGCTGAGAGTGTTGATGCCAA	TCAACCTACCAACGCATCGT	F	AT	5	390
cons_gr1028	GTCGTTCAACCACTGCAACT	CGTGTTCAGTCCTCACCACA	F	AT	5	182
cons_gr1029	GGCTTAGTACCTTAATGTCATCGA	TTAAAGCAGAGAGTTATACGCTGT	F	AT	5	163
cons_gr1029	ATCAGTGGCTTATCGGATTAAGG	TTAAAGCAGAGAGTTATACGCTGT	F	AT	5	184
cons_gr1029	GTTATCTCCGCGATGGTGTCT	TTAAAGCAGAGAGTTATACGCTGT	F	AT	5	223
cons_gr1029	AGTTATCTCCGCGATGGTGT	TTAAAGCAGAGAGTTATACGCTGT	F	AT	5	224
cons_gr1029	AGTTATCTCCGCGATGGTGTC	TTAAAGCAGAGAGTTATACGCTGT	F	AT	5	224
cons_gr1029	GGCTTATCGGATTAAGGCTTAGT	TTAAAGCAGAGAGTTATACGCTGT	F	AT	5	178
cons_gr102	TTGCTGCGAATTCTTGCGAC	TGCATGTTCAGGGAGCTAGG	F	AC	5	348
cons_gr102	TTGCTGCGAATTCTTGCGAC	GCTAGGATGCTGCCCAGTAG	F	AC	5	334
cons_gr102	TCATCATTTGAGATTTGGGCGA	TAGGATGCTGCCCAGTAGGA	F	AC	5	271
cons_gr102	TCATCATTTGAGATTTGGGCGA	GCTAGGATGCTGCCCAGTAG	F	AC	5	273
cons_gr102	TCATCATTTGAGATTTGGGCGA	ATGCTGCCCAGTAGGACATG	F	AC	5	267
cons_gr102	GCTGCGAATTCTTGCGACAT	TCTTGCATGTTCAGGGAGCT	F	AC	5	349
cons_gr102	GCTGCGAATTCTTGCGACAT	TGCATGTTCAGGGAGCTAGG	F	AC	5	346
cons_gr102	GCTGCGAATTCTTGCGACAT	GCTAGGATGCTGCCCAGTAG	F	AC	5	332
cons_gr102	GCTGCGAATTCTTGCGACAT	ATGCTGCCCAGTAGGACATG	F	AC	5	326
cons_gr1032	TCGTGAACTTTATCATATGACCGT	TCGAAGGAGGACTTATTTGGATCA	F	AT	6	387
cons_gr1032	TCGTGAACTTTATCATATGACCGT	GTTCGAAGGAGGACTTATTTGGA	F	AT	6	389
cons_gr1032	TCGTGAACTTTATCATATGACCGT	AGTTCGAAGGAGGACTTATTTGG	F	AT	6	390
cons_gr1032	TCGTGAACTTTATCATATGACCGT	AGTTCGAAGGAGGACTTATTTGGA	F	AT	6	390
cons_gr1032	TCGTGAACTTTATCATATGACCGT	AAGTTCGAAGGAGGACTTATTTGG	F	AT	6	391
cons_gr1032	AATCGGTCGATTTAAACGGGAT	TCGAAGGAGGACTTATTTGGATCA	F	AT	6	315
cons_gr1032	AATCGGTCGATTTAAACGGGAT	AGTTCGAAGGAGGACTTATTTGGA	F	AT	6	318
cons_gr1032	AATCGGTCGATTTAAACGGGAT	TCAGAGAAATCCGATGGGCC	F	AT	6	198
cons_gr1032	TCGTGAACTTTATCATATGACCGT	TCAGAGAAATCCGATGGGCC	F	AT	6	270
cons_gr1032	AATCGGTCGATTTAAACGGGAT	CAGAGAAATCCGATGGGCCA	F	AT	6	197
cons_gr1032	TCGTGAACTTTATCATATGACCGT	CAGAGAAATCCGATGGGCCA	F	AT	6	269
cons_gr1032	AATCGGTCGATTTAAACGGGAT	GAGAAATCCGATGGGCCAGT	F	AT	6	195
cons_gr1032	TCGTGAACTTTATCATATGACCGT	GAGAAATCCGATGGGCCAGT	F	AT	6	267
cons_gr1032	AATCGGTCGATTTAAACGGGAT	AACTGCCCGTCAAGATGAGT	F	AT	6	155
cons_gr1032	TCGTGAACTTTATCATATGACCGT	ACTGATATTTCTTGTTGGAGACGC	F	AT	6	362
cons_gr1032	AATCGGTCGATTTAAACGGGAT	ACTGATATTTCTTGTTGGAGACGC	F	AT	6	290
cons_gr1032	CCTTCGTAAATTGAAATCGGTCGA	AACTGCCCGTCAAGATGAGT	F	AT	6	169
cons_gr1032	CGTCCTTCGTAAATTGAAATCGGT	AACTGCCCGTCAAGATGAGT	F	AT	6	172
cons_gr1037	CGTCGCTTTCTGTGATGTCG	CCTGGCTAGTCTTGATCAGCA	G	ACAT	5	252
cons_gr1037	TCATTGTCTGTACCAACCTGCT	TCCTGGCTAGTCTTGATCAGC	G	ACAT	5	309
cons_gr1037	GTGCTAGCTCGCCATCGTTA	CCTGGCTAGTCTTGATCAGCA	G	ACAT	5	231
cons_gr1037	CCTCCATCTCGTCGCTTTCT	CCTGGCTAGTCTTGATCAGCA	G	ACAT	5	261
cons_gr1037	TCCTCCATCTCGTCGCTTTC	CCTGGCTAGTCTTGATCAGCA	G	ACAT	5	262
cons_gr1037	TCATTGTCTGTACCAACCTGCT	CCTGGCTAGTCTTGATCAGCA	G	ACAT	5	308
cons_gr1037	ACAGCAGCCAAATTGCATCC	CCTGGCTAGTCTTGATCAGCA	G	ACAT	5	208
cons_gr1037	GCAGCCAAATTGCATCCCTG	CCTGGCTAGTCTTGATCAGCA	G	ACAT	5	205
cons_gr1037	TTGTCTGTACCAACCTGCTTG	CCTGGCTAGTCTTGATCAGCA	G	ACAT	5	305
cons_gr1037	CCTGCTCTATCAGGTATCTGCAA	GTGTGAGTGGTTACGTGTACG	G	ACAT	5	132
cons_gr1037	CCTGCTCTATCAGGTATCTGCA	GTGTGAGTGGTTACGTGTACG	G	ACAT	5	132
cons_gr1037	GCAGCCAAATTGCATCCCTG	GTGTGAGTGGTTACGTGTACG	G	ACAT	5	148
cons_gr1037	ACAGCAGCCAAATTGCATCC	GTGTGAGTGGTTACGTGTACG	G	ACAT	5	151
cons_gr1037	GTGCTAGCTCGCCATCGTTA	GTGTGAGTGGTTACGTGTACG	G	ACAT	5	174
cons_gr1037	CCTGCTCTATCAGGTATCTGCA	TGTGTGAGTGGTTACGTGTACG	G	ACAT	5	133
cons_gr1042	AACGATGTAAGTCGCTCGCT	GCAGCTGATGTTTCATTCCGC	F	AT	5	293
cons_gr1042	TGTAAGTCGCTCGCTACAACA	TGCAGCTGATGTTTCATTCCG	F	AT	5	289
cons_gr1042	AACGATGTAAGTCGCTCGCT	TGCAGCTGATGTTTCATTCCG	F	AT	5	294
cons_gr1042	TGTAAGTCGCTCGCTACAACA	CAGCTGATGTTTCATTCCGCA	F	AT	5	287
cons_gr1042	AACGATGTAAGTCGCTCGCT	CAGCTGATGTTTCATTCCGCA	F	AT	5	292
cons_gr1042	TCAAGACGCTCATCCGGTTC	CAGCTGATGTTTCATTCCGCA	A	AT	5	204
cons_gr1042	TCAAGACGCTCATCCGGTTC	TGCAGCTGATGTTTCATTCCG	A	AT	5	206
cons_gr1042	AACGATGTAAGTCGCTCGCT	CGCCGTGCCGAAGTAATCTT	F	AT	5	226
cons_gr1042	AGACGCTCATCCGGTTCAAA	GCCGTGCCGAAGTAATCTTG	A	AT	5	134
cons_gr1042	AAGACGCTCATCCGGTTCAA	GCCGTGCCGAAGTAATCTTG	A	AT	5	135
cons_gr1042	TCAAGACGCTCATCCGGTTC	GCCGTGCCGAAGTAATCTTG	A	AT	5	137
cons_gr1042	AACGATGTAAGTCGCTCGCT	GCCGTGCCGAAGTAATCTTG	F	AT	5	225
cons_gr1042	AAACGATGTAAGTCGCTCGC	GCCGTGCCGAAGTAATCTTG	F	AT	5	226
cons_gr1042	AACGATGTAAGTCGCTCGCT	TTCCTGTATGTTCTTCTTGGCAA	F	AT	5	373
cons_gr1042	AACGATGTAAGTCGCTCGCT	CTACATCGAATCGGGTATTGACC	F	AT	5	344
cons_gr1042	CTCGAAGGGCTCTTCCGAATT	AGTGCAGCTGATGTTTCATTCC	A	AT	5	240
cons_gr1042	AACGATGTAAGTCGCTCGCT	TCTACATCGAATCGGGTATTGACC	F	AT	5	345
cons_gr1042	AGGGCTCTTCCGAATTTCCC	TTCCTGTATGTTCTTCTTGGCAA	A	AT	5	312
cons_gr1042	GGGCTCTTCCGAATTTCCCT	TTCCTGTATGTTCTTCTTGGCAA	A	AT	5	311
cons_gr1042	CTCGAAGGGCTCTTCCGAAT	CACTAGTGCAGCTGATGTTTCA	A	AT	5	244
cons_gr1042	CTCGAAGGGCTCTTCCGAAT	AGTGCAGCTGATGTTTCATTCC	A	AT	5	240
cons_gr1042	GGGCTCTTCCGAATTTCCCT	CAGCTGATGTTTCATTCCGCA	A	AT	5	230
cons_gr1042	GGGCTCTTCCGAATTTCCCT	GCCGTGCCGAAGTAATCTTG	A	AT	5	163
cons_gr1042	AGGGCTCTTCCGAATTTCCC	GCCGTGCCGAAGTAATCTTG	A	AT	5	164
cons_gr1042	CTCGAAGGGCTCTTCCGAAT	GCCGTGCCGAAGTAATCTTG	A	AT	5	169
cons_gr1042	GGGCTCTTCCGAATTTCCCT	TCCTGTATGTTCTTCTTGGCAAT	A	AT	5	310
cons_gr1043	CCCGACAGTCACTTACAACTTT	TATAAGCAAACCAAAGCAACTCCT	B	AT	5	391
cons_gr1043	CCCGACAGTCACTTACAACTTT	ATAAGCAAACCAAAGCAACTCCTA	B	AT	5	390
cons_gr1043	CCCGACAGTCACTTACAACTTT	ACCAAAGCAACTCCTACCGC	B	AT	5	382
cons_gr1043	CCCGACAGTCACTTACAACTTT	CCAAAGCAACTCCTACCGCT	B	AT	5	381
cons_gr1043	CCCGACAGTCACTTACAACTTT	AAGCAACTCCTACCGCTTCG	B	AT	5	378
cons_gr1043	TGCATTACATGAAGAATTGAGCCC	ACGACCATAGTCCACCGTTC	B	AT	5	255
cons_gr1043	TGCATTACATGAAGAATTGAGCCC	CGACCATAGTCCACCGTTCA	B	AT	5	254
cons_gr1043	TGCATTACATGAAGAATTGAGCCC	TAGTCCACCGTTCAACTGCC	B	AT	5	248
cons_gr1043	CCCGACAGTCACTTACAACTTT	ATAAGCAAACCAAAGCAACTCCT	B	AT	5	390
cons_gr1043	CCCTGGGACAAACTTGATCAAAG	TAGTCCACCGTTCAACTGCC	B	AT	5	226
cons_gr1043	CCCTGGGACAAACTTGATCAAA	TAGTCCACCGTTCAACTGCC	B	AT	5	226
cons_gr1043	CCCTGGGACAAACTTGATCAA	AAGCAACTCCTACCGCTTCG	B	AT	5	314
cons_gr1043	CCCTGGGACAAACTTGATCAA	CCAAAGCAACTCCTACCGCT	B	AT	5	317
cons_gr1043	CCCTGGGACAAACTTGATCAA	ACCAAAGCAACTCCTACCGC	B	AT	5	318
cons_gr1043	CCCTGGGACAAACTTGATCAA	TAGTCCACCGTTCAACTGCC	B	AT	5	226
cons_gr1044	CGAAGCACGCGAGAACAAAG	ACGGGCGAGAGGAATGATTG	F	AT	5	217
cons_gr1044	CCATAAGCGTCGTCCGAGAA	ACGGGCGAGAGGAATGATTG	F	AT	5	249
cons_gr1044	CGAAGCACGCGAGAACAAAG	CGGGCGAGAGGAATGATTGT	F	AT	5	216
cons_gr1044	TAAGCGTCGTCCGAGAAACC	CGGGCGAGAGGAATGATTGT	F	AT	5	245
cons_gr1044	CCATAAGCGTCGTCCGAGAA	CGGGCGAGAGGAATGATTGT	F	AT	5	248
cons_gr1044	AGCCCGAAGAAATTAGCTTTCC	CGGGCGAGAGGAATGATTGT	F	AT	5	163
cons_gr1044	AGCCCGAAGAAATTAGCTTTCC	AATTCACGTTGCATCATGTCAAA	F	AT	5	136
cons_gr1044	GAAGCACGCGAGAACAAAGA	CGGGCGAGAGGAATGATTGT	F	AT	5	215
cons_gr1044	GCCCGAAGAAATTAGCTTTCCT	CGGGCGAGAGGAATGATTGT	F	AT	5	162
cons_gr1044	GCCCGAAGAAATTAGCTTTCCT	ACGGGCGAGAGGAATGATTG	F	AT	5	163
cons_gr1044	GCCCGAAGAAATTAGCTTTCCT	AATTCACGTTGCATCATGTCAAA	F	AT	5	135
cons_gr1044	GCCCGAAGAAATTAGCTTTCCT	TCACGTTGCATCATGTCAAATAGA	F	AT	5	132
cons_gr1045	TCTCCTTATCGCATTCGCCA	CGTTTCAGAAATAAAGTGTGGGC	F	AT	8	311
cons_gr1045	TCTCCTTATCGCATTCGCCA	CGTTTCAGAAATAAAGTGTGGGCA	F	AT	8	311
cons_gr1045	TCGCTAATTCCGGAGAAATATTCC	CGTTTCAGAAATAAAGTGTGGGC	F	AT	8	272
cons_gr1045	TCCGTGGAGGTGAGAGTGAA	CGTTTCAGAAATAAAGTGTGGGCA	F	AT	8	182
cons_gr1045	TCCGTGGAGGTGAGAGTGAA	CGTTTCAGAAATAAAGTGTGGGC	F	AT	8	182
cons_gr1045	TTTCTGCACGCCAACAGTCC	TGCTATTGACACCTTTAACGCA	F	AT	8	94
cons_gr1045	TCTCCTTATCGCATTCGCCA	TGCTATTGACACCTTTAACGCA	F	AT	8	206
cons_gr1045	CTGCACGCCAACAGTCCG	TGCTATTGACACCTTTAACGCA	A	AT	8	91
cons_gr1045	CTGCACGCCAACAGTCCG	ATGCTATTGACACCTTTAACGCA	A	AT	8	92
cons_gr1045	TTCTGCACGCCAACAGTCC	TGCTATTGACACCTTTAACGCA	F	AT	8	93
cons_gr1045	TTTCTGCACGCCAACAGTC	TGCTATTGACACCTTTAACGCA	F	AT	8	94
cons_gr1045	TCTCCTTATCGCATTCGCCAA	TGCTATTGACACCTTTAACGCA	F	AT	8	206
cons_gr1045	CTGCACGCCAACAGTCCG	TGCTATTGACACCTTTAACGCAT	A	AT	8	91
cons_gr1045	TCTCCTTATCGCATTCGCCA	GCCGTTTCAGAAATAAAGTGTGG	F	AT	8	313
cons_gr1045	TCCGGAGAAATATTCCTGTAGTCA	CGTTTCAGAAATAAAGTGTGGGC	F	AT	8	264
cons_gr1045	TCCGGAGAAATATTCCTGTAGTCA	GCCGTTTCAGAAATAAAGTGTGG	F	AT	8	266
cons_gr1045	CAACAGTCCGTGGAGGTGAG	GCCGTTTCAGAAATAAAGTGTGG	F	AT	8	190
cons_gr1045	TCCGTGGAGGTGAGAGTGAA	GCCGTTTCAGAAATAAAGTGTGG	F	AT	8	184
cons_gr1047	TCTAATAGCTTTGTCCCGCGG	AGCTTGCTCAATTCAGTGTGC	F	AT	5	240
cons_gr1047	TAATAGCTTTGTCCCGCGGC	AGGACTTCGAAATTTCAGTTTCCA	F	AT	5	342
cons_gr1047	CTAATAGCTTTGTCCCGCGG	AGGACTTCGAAATTTCAGTTTCCA	F	AT	5	343
cons_gr1047	TCTAATAGCTTTGTCCCGCGG	AGGACTTCGAAATTTCAGTTTCCA	F	AT	5	344
cons_gr1047	TAATAGCTTTGTCCCGCGGC	GACTACTGTCGGCCACATAAG	F	AT	5	308
cons_gr1047	TGCGGATCTGTAAAGCCGTT	ACTACTGTCGGCCACATAAGA	F	AT	5	261
cons_gr1047	TGCGGATCTGTAAAGCCGTT	GACTACTGTCGGCCACATAAGA	F	AT	5	262
cons_gr1047	TAATAGCTTTGTCCCGCGGC	ACTACTGTCGGCCACATAAGA	F	AT	5	307
cons_gr1047	TAATAGCTTTGTCCCGCGGC	GACTACTGTCGGCCACATAAGA	F	AT	5	308
cons_gr1047	AAATTACAGACACGGCACCC	CATTCAAATATGTGAGCTTGCTCA	F	AT	5	93
cons_gr1047	GCCGTTTCAGAGTTATGGCG	CAATTCAGTGTGCGGGTTCC	F	AT	5	170
cons_gr1047	TGCGGATCTGTAAAGCCGTT	CAATTCAGTGTGCGGGTTCC	F	AT	5	184
cons_gr1047	ATGCGGATCTGTAAAGCCGT	CAATTCAGTGTGCGGGTTCC	F	AT	5	185
cons_gr1047	AGGAGGGCCAAATCTGATGC	CAATTCAGTGTGCGGGTTCC	F	AT	5	201
cons_gr1047	TTGCTGAAAGGAGGGCCAAA	CAATTCAGTGTGCGGGTTCC	F	AT	5	209
cons_gr1047	TTTGCTGAAAGGAGGGCCAA	CAATTCAGTGTGCGGGTTCC	F	AT	5	210
cons_gr1048	GGCTGACTAGACGTGTATAATAGC	TGCATTCATTGTCTATTGCAGGAG	F	AT	7	332
cons_gr1048	TGTCCGGTATGTTAATATTGCAGC	GCAGGAGATATACAGAACTTTGCA	F	AT	7	230
cons_gr1048	GTCCGGTATGTTAATATTGCAGCA	GCAGGAGATATACAGAACTTTGCA	F	AT	7	229
cons_gr1048	GTCCGGTATGTTAATATTGCAGCA	TGCAGGAGATATACAGAACTTTGC	F	AT	7	230
cons_gr1048	GGCTGACTAGACGTGTATAATAGC	TGCATTCATTGTCTATTGCAGGA	F	AT	7	332
cons_gr1048	GGCTGACTAGACGTGTATAATAGC	ATCTCGAGAACCATTAACGGTAGT	F	AT	7	373
cons_gr1048	GGCTGACTAGACGTGTATAATAGC	GCATTCATTGTCTATTGCAGGAGA	F	AT	7	331
cons_gr1048	AGCAACTATCTTGTTCCTACAACA	GCATTCATTGTCTATTGCAGGAGA	F	AT	7	184
cons_gr1048	AGCAACTATCTTGTTCCTACAACA	TGCATTCATTGTCTATTGCAGGAG	F	AT	7	185
cons_gr1048	AGCAACTATCTTGTTCCTACAACA	TGCATTCATTGTCTATTGCAGGA	F	AT	7	185
cons_gr1048	GCTGACTAGACGTGTATAATAGCA	TCTCGAGAACCATTAACGGTAGT	F	AT	7	371
cons_gr1048	GGCTGACTAGACGTGTATAATAGC	TCTCGAGAACCATTAACGGTAGT	F	AT	7	372
cons_gr1048	TGTCCGGTATGTTAATATTGCAGC	TCTCGAGAACCATTAACGGTAGT	F	AT	7	287
cons_gr1048	TCCGGTATGTTAATATTGCAGCA	TCTCGAGAACCATTAACGGTAGT	F	AT	7	285
cons_gr1048	GTCCGGTATGTTAATATTGCAGCA	TCTCGAGAACCATTAACGGTAGT	F	AT	7	286
cons_gr1049	ACAGCCATAATTGCGATACTGT	CCGCTAGTTGATGGATAGTCGT	F	AAAT	5	346
cons_gr1049	ACAGCCATAATTGCGATACTGT	TCGAGTGATCGTTAAGTCAGCA	F	AAAT	5	247
cons_gr1049	ACAGCCATAATTGCGATACTGTG	ACCGCTAGTTGATGGATAGTCG	F	AAAT	5	347
cons_gr1049	ACAGCCATAATTGCGATACTGTG	CCGCTAGTTGATGGATAGTCGT	F	AAAT	5	346
cons_gr1049	TGCATTCATCTCCAATTACGTCA	CGAGTGATCGTTAAGTCAGCA	F	AAAT	5	178
cons_gr1049	TGCATTCATCTCCAATTACGTCAA	TCGAGTGATCGTTAAGTCAGCA	F	AAAT	5	179
cons_gr1049	TGCATTCATCTCCAATTACGTCA	TCGAGTGATCGTTAAGTCAGCA	F	AAAT	5	179
cons_gr1049	ACAGCCATAATTGCGATACTGTG	TCGAGTGATCGTTAAGTCAGCA	F	AAAT	5	247
cons_gr1049	CAGCCATAATTGCGATACTGTGA	TCGAGTGATCGTTAAGTCAGCA	F	AAAT	5	246
cons_gr1049	TGCATTCATCTCCAATTACGTCA	ACGTTCCAATCGAATGCAACC	F	AAAT	5	229
cons_gr1049	TGCATTCATCTCCAATTACGTCAA	ACGTTCCAATCGAATGCAACC	F	AAAT	5	229
cons_gr1049	CAGCCATAATTGCGATACTGTGA	ACGTTCCAATCGAATGCAACC	F	AAAT	5	296
cons_gr1049	ACAGCCATAATTGCGATACTGT	ACGTTCCAATCGAATGCAACC	F	AAAT	5	297
cons_gr1049	ACAGCCATAATTGCGATACTGTG	ACGTTCCAATCGAATGCAACC	F	AAAT	5	297
cons_gr1049	TGCATTCATCTCCAATTACGTCA	CGTTCCAATCGAATGCAACCT	F	AAAT	5	228
cons_gr104	ACGCGATTTCAAAGGTGATTATTT	GAGTTATCAAGACCATCGGTGAT	F	AT	5	239
cons_gr104	ACGCGATTTCAAAGGTGATTATTT	GAGTTATCAAGACCATCGGTGATT	F	AT	5	239
cons_gr104	ACGCGATTTCAAAGGTGATTATTT	AGTTATCAAGACCATCGGTGATTT	F	AT	5	238
cons_gr104	GCGAAACGCGATTTCAAAGG	CCGTTCAAAGAGGGATAAAGGG	F	AT	5	310
cons_gr104	GCGAAACGCGATTTCAAAGG	TCCGTTCAAAGAGGGATAAAGGG	F	AT	5	311
cons_gr104	GCGAAACGCGATTTCAAAGGT	TCCGTTCAAAGAGGGATAAAGGG	F	AT	5	311
cons_gr104	GCGAAACGCGATTTCAAAGGT	ACAAGCTCGTCTTTCAGGAGT	F	AT	5	261
cons_gr104	GCGAAACGCGATTTCAAAGG	ACAAGCTCGTCTTTCAGGAGT	F	AT	5	261
cons_gr104	GCGAAACGCGATTTCAAAGG	ACAAGCTCGTCTTTCAGGAGTT	F	AT	5	261
cons_gr1052	GCTCTTCAGTGTGGCTAACTC	ACGCCAAAGTTTCAATAAGCCT	F	AAT	6	390
cons_gr1052	CAGTGTGGCTAACTCCGTGA	CAATAAGCCTGTCTGCACCA	F	AAT	6	372
cons_gr1052	CAGTGTGGCTAACTCCGTGA	TCAATAAGCCTGTCTGCACCA	F	AAT	6	373
cons_gr1052	TCAGTGTGGCTAACTCCGTG	TCAATAAGCCTGTCTGCACCA	F	AAT	6	374
cons_gr1052	GGACTCGAGACAAGGCAGAG	CAATAAGCCTGTCTGCACCA	F	AAT	6	311
cons_gr1052	GGACTCGAGACAAGGCAGAG	TCAATAAGCCTGTCTGCACCA	F	AAT	6	312
cons_gr1052	GCTCTTCAGTGTGGCTAACTC	AACGCCAAAGTTTCAATAAGCCT	F	AAT	6	391
cons_gr1052	GCTCTTCAGTGTGGCTAACTC	ACGCCAAAGTTTCAATAAGCCTG	F	AAT	6	390
cons_gr1052	TCACAATCATGCAAGCAACGA	TCAATAAGCCTGTCTGCACCA	F	AAT	6	222
cons_gr1052	TCATGCAAGCAACGAAGTGAA	TCAATAAGCCTGTCTGCACCA	F	AAT	6	216
cons_gr1052	AGAAGTGAGAGCGTTGCACC	TCAATAAGCCTGTCTGCACCA	F	AAT	6	291
cons_gr1052	CACCGAGCGTGAACTAGTGA	TCAATAAGCCTGTCTGCACCA	F	AAT	6	275
cons_gr1052	CACCGAGCGTGAACTAGTGA	TGCGTTGCTAATGTGTTTACCT	B	AAT	6	192
cons_gr1052	AGAAGTGAGAGCGTTGCACC	TGCGTTGCTAATGTGTTTACCT	B	AAT	6	208
cons_gr1052	CACCGAGCGTGAACTAGTGA	TGCGTTGCTAATGTGTTTACCTT	B	AAT	6	192
cons_gr1052	GAGACGCTTTCCCGACTCAT	TGCGTTGCTAATGTGTTTACCT	B	AAT	6	170
cons_gr1052	GAGACGCTTTCCCGACTCAT	TCAATAAGCCTGTCTGCACCA	F	AAT	6	253
cons_gr1052	ACGCTTTCCCGACTCATACC	TGCGTTGCTAATGTGTTTACCT	B	AAT	6	167
cons_gr1052	ACGCTTTCCCGACTCATACC	TCAATAAGCCTGTCTGCACCA	F	AAT	6	250
cons_gr1052	TCATGCAAGCAACGAAGTGA	TCAATAAGCCTGTCTGCACCA	F	AAT	6	216
cons_gr1052	ACGCTTTCCCGACTCATACC	TCTTCACAATGCCTCATGTGAA	B	AAT	6	113
cons_gr1052	GAGACGCTTTCCCGACTCAT	TCTTCACAATGCCTCATGTGAA	B	AAT	6	116
cons_gr1052	CACCGAGCGTGAACTAGTGA	TCTTCACAATGCCTCATGTGAA	B	AAT	6	138
cons_gr1052	AAGAGACGCTTTCCCGACTC	TGCGTTGCTAATGTGTTTACCT	B	AAT	6	172
cons_gr1055	TCCTGAAGAACTCATTGAATGGTT	CCCTACTGCATTTCTGTCCCAA	F	AT	5	348
cons_gr1055	TCCTGAAGAACTCATTGAATGGTT	TTTCCTCTTGGACGGGAACA	F	AT	5	300
cons_gr1055	GACTACGTTTGTGGGTCCCT	TCAAAGTGAAAGAACGCGACTT	F	AT	5	178
cons_gr1055	GACTACGTTTGTGGGTCCCT	TCAAAGTGAAAGAACGCGACT	F	AT	5	178
cons_gr1055	TCCTGAAGAACTCATTGAATGGTT	CCCTACTGCATTTCTGTCCCA	F	AT	5	348
cons_gr1055	ATCCTGAAGAACTCATTGAATGGT	CCCTACTGCATTTCTGTCCCA	F	AT	5	349
cons_gr1055	GACTACGTTTGTGGGTCCCT	CCCTACTGCATTTCTGTCCCA	F	AT	5	250
cons_gr1055	GACTACGTTTGTGGGTCCCTT	CCCTACTGCATTTCTGTCCCA	F	AT	5	250
cons_gr1055	GACTACGTTTGTGGGTCCCT	AGCTGACGAGAGATACAGTAAGC	F	AT	5	135
cons_gr1055	TCCTGAAGAACTCATTGAATGGTT	TTCCTCTTGGACGGGAACAC	F	AT	5	299
cons_gr1055	ATCCTGAAGAACTCATTGAATGGT	TTCCTCTTGGACGGGAACAC	F	AT	5	300
cons_gr1055	AGACTACGTTTGTGGGTCCC	TCAAAGTGAAAGAACGCGACT	F	AT	5	179
cons_gr1055	AGACTACGTTTGTGGGTCCC	TTCCTCTTGGACGGGAACAC	F	AT	5	202
cons_gr1055	AGACTACGTTTGTGGGTCCC	CCCTACTGCATTTCTGTCCCA	F	AT	5	251
cons_gr1055	GACTACGTTTGTGGGTCCCT	TTCCTCTTGGACGGGAACAC	F	AT	5	201
cons_gr1055	GACTACGTTTGTGGGTCCCTT	TTCCTCTTGGACGGGAACAC	F	AT	5	201
cons_gr1055	GACTACGTTTGTGGGTCCCT	GCTGACGAGAGATACAGTAAGCT	F	AT	5	134
cons_gr1055	AGACTACGTTTGTGGGTCCC	GCTGACGAGAGATACAGTAAGCT	F	AT	5	135
cons_gr1056	ATCAGGGTTCGAGAGAGCGA	CGATTCAAGTAGGTATACAGGGTC	F	AAT	8	195
cons_gr1056	AGGCGTTCTCAGAGATATGAGT	TGCAGCATTTGATCAGTTTCGA	F	AAT	8	388
cons_gr1056	AGGCGTTCTCAGAGATATGAGTT	TGCAGCATTTGATCAGTTTCGA	F	AAT	8	388
cons_gr1056	GAGGCGTTCTCAGAGATATGAGT	TGCAGCATTTGATCAGTTTCGA	F	AAT	8	389
cons_gr1056	GAGGCGTTCTCAGAGATATGAGT	ATGCAGCATTTGATCAGTTTCGA	F	AAT	8	390
cons_gr1056	AGAGGCGTTCTCAGAGATATGAG	TGCAGCATTTGATCAGTTTCGA	F	AAT	8	390
cons_gr1056	AGAGGCGTTCTCAGAGATATGA	TGCAGCATTTGATCAGTTTCGA	F	AAT	8	390
cons_gr1056	ATCAGGGTTCGAGAGAGCGA	GGAACAGAATTCATTTCCAACGGT	F	AAT	8	282
cons_gr1056	ATCAGGGTTCGAGAGAGCGA	AGGGAACAGAATTCATTTCCAACG	F	AAT	8	284
cons_gr1056	TCAGGGTTCGAGAGAGCGA	TGCAGCATTTGATCAGTTTCGA	F	AAT	8	311
cons_gr1056	ATCAGGGTTCGAGAGAGCGA	TGCAGCATTTGATCAGTTTCGA	F	AAT	8	312
cons_gr1056	TCAGGGTTCGAGAGAGCGAA	GGAACAGAATTCATTTCCAACGGT	F	AAT	8	281
cons_gr1056	TCAGGGTTCGAGAGAGCGAA	TGCAGCATTTGATCAGTTTCGA	F	AAT	8	311
cons_gr1056	TCAGGGTTCGAGAGAGCGAA	TCGATTCAAGTAGGTATACAGGGT	F	AAT	8	195
cons_gr1056	ATCAGGGTTCGAGAGAGCGA	TCGATTCAAGTAGGTATACAGGGT	F	AAT	8	196
cons_gr1056	ATCAGGGTTCGAGAGAGCGA	AGGTATACAGGGTCATAAGCTTCT	F	AAT	8	185
cons_gr1056	TCAGGGTTCGAGAGAGCGAA	GTATACAGGGTCATAAGCTTCTGC	F	AAT	8	182
cons_gr1056	ATCAGGGTTCGAGAGAGCGA	GTATACAGGGTCATAAGCTTCTGC	F	AAT	8	183
cons_gr1057	TCTGTTTCTTATGCTGCAAATCGT	AAGCATGCTCCAGCGATTTG	B	AC	15	183
cons_gr1057	TCTGTTTCTTATGCTGCAAATCGT	CAGGTTTCTTCGCAACCACG	B	AC	15	214
cons_gr1057	TCTGTTTCTTATGCTGCAAATCGT	CCAGGTTTCTTCGCAACCAC	B	AC	15	215
cons_gr1057	TCTGTTTCTTATGCTGCAAATCGT	CAGCCAGGTTTCTTCGCAAC	B	AC	15	218
cons_gr1057	TGCAGAAACGTTCTTTATAACCCT	TCACGTCCGGAACATCTTCG	B	AC	15	296
cons_gr1057	TGCAGAAACGTTCTTTATAACCCT	TCCATCACGTCCGGAACATC	B	AC	15	300
cons_gr1057	TGCAGAAACGTTCTTTATAACCCT	GTCCATCACGTCCGGAACAT	B	AC	15	301
cons_gr1057	TGCAGAAACGTTCTTTATAACCCT	TGAGAAAGATGGTGTATTGCACTT	B	AC	15	344
cons_gr1057	TGCAGAAACGTTCTTTATAACCCT	TGTACGGTTATGAGAAAGATGGTG	B	AC	15	354
cons_gr1057	TCTGTTTCTTATGCTGCAAATCGT	TCACGTCCGGAACATCTTCG	B	AC	15	242
cons_gr1057	TCTGTTTCTTATGCTGCAAATCGT	TCCATCACGTCCGGAACATC	B	AC	15	246
cons_gr1057	TCTGTTTCTTATGCTGCAAATCGT	GTCCATCACGTCCGGAACAT	B	AC	15	247
cons_gr1057	TCTGTTTCTTATGCTGCAAATCGT	TTGCGAGCACGATTCTACCA	B	AC	15	166
cons_gr1057	TCTGTTTCTTATGCTGCAAATCGT	TGCGAGCACGATTCTACCAA	B	AC	15	165
cons_gr1057	TGCAGAAACGTTCTTTATAACCCT	TGAGAAAGATGGTGTATTGCACT	B	AC	15	344
cons_gr1058	CCACGTTCGTTACATATTCTGCG	CATGAGTCCGAAGAAAGTTCAGA	F	AT	25	311
cons_gr1058	TCGACCCAATGTGACTACGA	CATGAGTCCGAAGAAAGTTCAGA	A	AT	25	201
cons_gr1058	TCGACCCAATGTGACTACGA	TCATGAGTCCGAAGAAAGTTCAG	A	AT	25	202
cons_gr1058	GCACCAATCGGACGGATACT	TCATGAGTCCGAAGAAAGTTCAGA	F	AT	25	260
cons_gr1058	TGCACCAATCGGACGGATAC	TCATGAGTCCGAAGAAAGTTCAGA	F	AT	25	261
cons_gr1058	TTTGCTTGCACCAATCGGAC	TCATGAGTCCGAAGAAAGTTCAGA	F	AT	25	267
cons_gr1058	CACGTTCGTTACATATTCTGCGA	TCATGAGTCCGAAGAAAGTTCAGA	F	AT	25	311
cons_gr1058	CCACGTTCGTTACATATTCTGCG	TCATGAGTCCGAAGAAAGTTCAGA	F	AT	25	312
cons_gr1058	TCGACCCAATGTGACTACGA	TCATGAGTCCGAAGAAAGTTCAGA	A	AT	25	202
cons_gr1058	TGTGACTACGAAGAGTTAACAACA	TCCGAAGAAAGTTCAGAAACTCAA	A	AT	25	186
cons_gr1058	TGTGACTACGAAGAGTTAACAACA	GTCCGAAGAAAGTTCAGAAACTCA	A	AT	25	187
cons_gr1058	TGTGACTACGAAGAGTTAACAACA	AGTCCGAAGAAAGTTCAGAAACTC	A	AT	25	188
cons_gr1059	CGACCCGAACCTCTCAACTG	AAGACTTGATTGAACTCGCTGT	F	AC	5	183
cons_gr1059	TCGACCCGAACCTCTCAACT	AAGACTTGATTGAACTCGCTGT	F	AC	5	184
cons_gr1059	GTCGACCCGAACCTCTCAAC	AAGACTTGATTGAACTCGCTGT	F	AC	5	185
cons_gr1059	TATCTCGCTGTCGACCCGAA	AAGACTTGATTGAACTCGCTGT	F	AC	5	194
cons_gr1059	ATATCTCGCTGTCGACCCGA	AAGACTTGATTGAACTCGCTGT	F	AC	5	195
cons_gr1059	AATATCTCGCTGTCGACCCG	AAGACTTGATTGAACTCGCTGT	F	AC	5	196
cons_gr1059	GTCGCTGTTGGTAAACATGGT	AAGACTTGATTGAACTCGCTGT	F	AC	5	271
cons_gr1059	TGTCGCTGTTGGTAAACATGG	AAGACTTGATTGAACTCGCTGT	F	AC	5	272
cons_gr1059	CTGTCGCTGTTGGTAAACATGG	AAGACTTGATTGAACTCGCTGT	F	AC	5	273
cons_gr1059	TGAGGTTACATGTTATCAAGTGCA	CTTGATTGAACTCGCTGTATCCA	F	AC	5	130
cons_gr1059	TGAGGTTACATGTTATCAAGTGCA	ACTTGATTGAACTCGCTGTATCC	F	AC	5	131
cons_gr1059	TGAGGTTACATGTTATCAAGTGCA	AAGACTTGATTGAACTCGCTGT	F	AC	5	134
cons_gr105	GACTCGTAATTGCGTCGCAG	TGGATAGATGTGCGATCGGT	F	AAT	6	230
cons_gr105	CGCAGTTCGAGCTTTGGTTC	TGGATAGATGTGCGATCGGT	F	AAT	6	215
cons_gr105	TCGTCGACTCGTAATTGCGT	TGGATAGATGTGCGATCGGT	F	AAT	6	235
cons_gr105	GGCGTCGTCGACTCGTAATT	TTGGATAGATGTGCGATCGGT	F	AAT	6	240
cons_gr105	GGCGTCGTCGACTCGTAATT	TCCTTGGATAGATGTGCGATCG	F	AAT	6	243
cons_gr105	GCGATCGATTGTATTCGCGAA	TCCTTGGATAGATGTGCGATCG	F	AAT	6	291
cons_gr105	GCGATCGATTGTATTCGCGA	TGGATAGATGTGCGATCGGT	F	AAT	6	287
cons_gr105	GCGATCGATTGTATTCGCGA	CCTTGGATAGATGTGCGATCG	F	AAT	6	290
cons_gr105	GCGATCGATTGTATTCGCGA	TCCTTGGATAGATGTGCGATCG	F	AAT	6	291
cons_gr105	GGCGTCGTCGACTCGTAATT	ACACCGGTGTTAAAGTGGTATAAA	F	AAT	6	149
cons_gr105	TCGTCGACTCGTAATTGCGT	ACACCGGTGTTAAAGTGGTATAAA	F	AAT	6	145
cons_gr105	GACTCGTAATTGCGTCGCAG	ACACCGGTGTTAAAGTGGTATAAA	F	AAT	6	140
cons_gr105	ACTCGTAATTGCGTCGCAGT	ACACCGGTGTTAAAGTGGTATAAA	F	AAT	6	139
cons_gr105	TCGCAGTTCGAGCTTTGGTT	ACACCGGTGTTAAAGTGGTATAAA	F	AAT	6	126
cons_gr105	CGCAGTTCGAGCTTTGGTTC	ACACCGGTGTTAAAGTGGTATAAA	F	AAT	6	125
cons_gr105	ACACCTGATGAGGAGTGAAACA	AGCTTCGTGTGTCTCATTGTT	F	AAT	6	347
cons_gr105	ACACCTGATGAGGAGTGAAACA	GCTTTCATAGCTTCGTGTGTCT	F	AAT	6	355
cons_gr105	ACACCTGATGAGGAGTGAAACA	GCTTTCATAGCTTCGTGTGTCTC	F	AAT	6	355
cons_gr1060	ATCAGGAATAAGAATGTGGTCGAA	TCTTCACTTGCCATAGTGCTGT	F	AT	5	294
cons_gr1060	TCAGGAATAAGAATGTGGTCGAAT	TCTTCACTTGCCATAGTGCTGT	F	AT	5	293
cons_gr1060	AGGAATAAGAATGTGGTCGAATGA	CACTTGCCATAGTGCTGTACT	F	AT	5	287
cons_gr1060	AGGAATAAGAATGTGGTCGAATGA	TCACTTGCCATAGTGCTGTACT	F	AT	5	288
cons_gr1060	AGGAATAAGAATGTGGTCGAATGA	TCACTTGCCATAGTGCTGTAC	F	AT	5	288
cons_gr1060	AGGAATAAGAATGTGGTCGAATGA	TCTTCACTTGCCATAGTGCTGT	F	AT	5	291
cons_gr1060	TTGCAAACAAGTGTGGTTACAATT	AAGGTTTACTTCTTCCGGTACGC	F	AT	5	189
cons_gr1060	TTGCAAACAAGTGTGGTTACAATT	AAGGTTTACTTCTTCCGGTACG	F	AT	5	189
cons_gr1060	TTGCAAACAAGTGTGGTTACAATT	AAGGTTTACTTCTTCCGGTACGCT	F	AT	5	189
cons_gr1060	TTGCAAACAAGTGTGGTTACAATT	TCACTTGCCATAGTGCTGTACT	F	AT	5	233
cons_gr1060	TTGCAAACAAGTGTGGTTACAATT	CTTCACTTGCCATAGTGCTGT	F	AT	5	235
cons_gr1060	TTGCAAACAAGTGTGGTTACAATT	TCTTCACTTGCCATAGTGCTGT	F	AT	5	236
cons_gr1062	TCACCGTGTTAACAATTCAATCCA	GACTAGAACGTCCGTCCGTG	A	AC	5	162
cons_gr1062	TTCACCGTGTTAACAATTCAATCC	TTGAGGTAGGAGCTTTCTGGT	A	AC	5	218
cons_gr1062	TCACCGTGTTAACAATTCAATCCA	TTGAGGTAGGAGCTTTCTGGT	A	AC	5	217
cons_gr1062	CACCGTGTTAACAATTCAATCCAT	TTGAGGTAGGAGCTTTCTGGT	A	AC	5	216
cons_gr1062	TCACCGTGTTAACAATTCAATCCA	CTAGAACGTCCGTCCGTGTT	A	AC	5	160
cons_gr1062	TCACCGTGTTAACAATTCAATCCA	AAGCGCGACTGGTCTTACC	A	AC	5	132
cons_gr1062	CCACTTCCAATCTAGTCAATCGGT	CGACCTTAGGCTAATCATTGTGC	F	AC	5	400
cons_gr1062	ATCAACCCTGCCATGCAACT	CGACCTTAGGCTAATCATTGTGC	F	AC	5	344
cons_gr1062	TCAACCCTGCCATGCAACTC	CGACCTTAGGCTAATCATTGTGC	F	AC	5	343
cons_gr1062	CCCTGCCATGCAACTCGATT	CGACCTTAGGCTAATCATTGTGC	F	AC	5	339
cons_gr1062	CCTGCCATGCAACTCGATTT	CGACCTTAGGCTAATCATTGTGC	F	AC	5	338
cons_gr1062	CCTGCCATGCAACTCGATTT	TTGAGGTAGGAGCTTTCTGGT	F	AC	5	264
cons_gr1062	ATCAACCCTGCCATGCAACT	TTGAGGTAGGAGCTTTCTGGT	F	AC	5	270
cons_gr1062	ATCAACCCTGCCATGCAACT	GACTAGAACGTCCGTCCGTG	F	AC	5	215
cons_gr1062	ATCAACCCTGCCATGCAACT	CTAGAACGTCCGTCCGTGTT	F	AC	5	213
cons_gr1062	CCTGCCATGCAACTCGATTT	TTATCAAGCAAGCGCGACTG	F	AC	5	188
cons_gr1062	TCACCGTGTTAACAATTCAATCCA	CAAGCGCGACTGGTCTTACC	A	AC	5	133
cons_gr1062	ATCAACCCTGCCATGCAACT	AAGCGCGACTGGTCTTACC	F	AC	5	185
cons_gr1062	TCACCGTGTTAACAATTCAATCCA	CTGGTCTTACCGGCCATAGT	A	AC	5	124
cons_gr1062	ATCAACCCTGCCATGCAACT	CTGGTCTTACCGGCCATAGT	F	AC	5	177
cons_gr1062	CCACTTCCAATCTAGTCAATCGG	CGACCTTAGGCTAATCATTGTGC	F	AC	5	400
cons_gr1062	CACTTCCAATCTAGTCAATCGGT	CGACCTTAGGCTAATCATTGTGC	F	AC	5	399
cons_gr1062	CCCTGCCATGCAACTCGAT	CGACCTTAGGCTAATCATTGTGC	F	AC	5	339
cons_gr1062	AATCAACCCTGCCATGCAAC	CGACCTTAGGCTAATCATTGTGC	F	AC	5	345
cons_gr1062	AATCAACCCTGCCATGCAAC	TTGAGGTAGGAGCTTTCTGGT	F	AC	5	271
cons_gr1062	AATCAACCCTGCCATGCAAC	GACTAGAACGTCCGTCCGTG	F	AC	5	216
cons_gr1062	TCACCGTGTTAACAATTCAATCCA	ACGTCCGTCCGTGTTTATCA	A	AC	5	155
cons_gr1067	TCGTAGAATCACCCACATCCA	TCCGAATGGTACTGCGAAACA	F	AT	17	231
cons_gr1067	CGTGGCAGGTTATAACTGATCG	TCCGAATGGTACTGCGAAACA	F	AT	17	336
cons_gr1067	TTCGTAGAATCACCCACATCCA	TACCAAGATCCGAATGGTACTGC	F	AT	17	240
cons_gr1067	TCGTAGAATCACCCACATCCA	GCCACGTGCGGATATCGATT	F	AT	17	330
cons_gr1067	TTCGTAGAATCACCCACATCCA	GCCACGTGCGGATATCGATT	F	AT	17	331
cons_gr1067	TCGTAGAATCACCCACATCCA	ACTTGGAATTAGCCACGTGC	F	AT	17	341
cons_gr1067	TTCGTAGAATCACCCACATCCA	ACTTGGAATTAGCCACGTGC	F	AT	17	342
cons_gr1067	ATTCGTAGAATCACCCACATCCAT	ACCAAGATCCGAATGGTACTGC	F	AT	17	240
cons_gr1067	TCGTAGAATCACCCACATCCAT	ACTTGGAATTAGCCACGTGC	F	AT	17	341
cons_gr1067	TTCGTAGAATCACCCACATCCA	TCCGAATGGTACTGCGAAACA	F	AT	17	232
cons_gr1067	ATTCGTAGAATCACCCACATCCA	ACCAAGATCCGAATGGTACTGC	F	AT	17	240
cons_gr1067	TCGTAGAATCACCCACATCCA	AGATCCGAATGGTACTGCGA	F	AT	17	234
cons_gr1068	TACTGCGCACCTAGAACCAC	TCACTTCATCCGATGCGTGAT	F	AG	5	200
cons_gr1068	TACTGCGCACCTAGAACCAC	TCACTTCATCCGATGCGTGA	F	AG	5	200
cons_gr1068	TACTGCGCACCTAGAACCAC	ATCACTTCATCCGATGCGTGA	F	AG	5	201
cons_gr1068	GCGCACCTAGAACCACGTTC	TCCGATGCGTGATATTCTGTTT	F	AG	5	188
cons_gr1068	TACTGCGCACCTAGAACCAC	TGCGTGATATTCTGTTTCTAGTGG	F	AG	5	187
cons_gr1068	TACTGCGCACCTAGAACCAC	GCGTGATATTCTGTTTCTAGTGGG	F	AG	5	186
cons_gr1068	ACTGCGCACCTAGAACCAC	CCACGTGGTTTAAATCAATGGTT	F	AG	5	295
cons_gr1068	TACTGCGCACCTAGAACCAC	CCACGTGGTTTAAATCAATGGTTT	F	AG	5	296
cons_gr1068	TACTGCGCACCTAGAACCAC	CCACGTGGTTTAAATCAATGGTT	F	AG	5	296
cons_gr1069	CCACACACGTATGTTCATCATGT	TGAGAGTCCCTTCGAATTCCC	F	AC	5	343
cons_gr1069	CCACACACGTATGTTCATCATGT	CCCGAAAGCTTGATGTTCCTG	F	AC	5	324
cons_gr1069	CCACACACGTATGTTCATCATGT	GTGTGTGGCGTGGAACAAC	F	AC	5	188
cons_gr1069	ACCACACACGTATGTTCATCAT	TGAGAGTCCCTTCGAATTCCC	F	AC	5	344
cons_gr1069	ACCACACACGTATGTTCATCAT	CCCGAAAGCTTGATGTTCCTG	F	AC	5	325
cons_gr1069	CCACACACGTATGTTCATCATGT	AATTGTGTGTGGCGTGGAAC	F	AC	5	192
cons_gr1069	ACCACACACGTATGTTCATCAT	AATTGTGTGTGGCGTGGAAC	F	AC	5	193
cons_gr1069	ACCACACACGTATGTTCATCAT	GTGTGTGGCGTGGAACAAC	F	AC	5	189
cons_gr1069	ACCACACACGTATGTTCATCATG	TGAGAGTCCCTTCGAATTCCC	F	AC	5	344
cons_gr1069	ACCACACACGTATGTTCATCATG	CCCGAAAGCTTGATGTTCCTG	F	AC	5	325
cons_gr1069	CCACACACGTATGTTCATCATGT	ACACAAACTTCCAGTATGACGTT	F	AC	5	251
cons_gr1069	TCTCAAATACCGCGATAATGTTCT	TGAGAGTCCCTTCGAATTCCC	F	AC	5	244
cons_gr1069	TCTCAAATACCGCGATAATGTTCT	TTGAGAGTCCCTTCGAATTCCC	F	AC	5	245
cons_gr1069	TCTCAAATACCGCGATAATGTTCT	GAAATTGTGTGTGGCGTGGA	F	AC	5	95
cons_gr1069	TCTCAAATACCGCGATAATGTTCT	AATTGTGTGTGGCGTGGAAC	F	AC	5	93
cons_gr1069	ACCACACACGTATGTTCATCATG	AATTGTGTGTGGCGTGGAAC	F	AC	5	193
cons_gr1069	ACCACACACGTATGTTCATCATG	GTGTGTGGCGTGGAACAAC	F	AC	5	189
cons_gr1069	TCTCAAATACCGCGATAATGTTCT	AGAAATTGTGTGTGGCGTGG	F	AC	5	96
cons_gr1070	GGTAATGGTTCACGCACTTTGT	CATCTTGATCACTTCCGCGC	F	AC	7	393
cons_gr1070	CACGCACTTTGTTTCGCAGA	CCAAAGCTAAGCGATTCGGC	F	AC	7	329
cons_gr1070	TCACGCACTTTGTTTCGCAG	CCAAAGCTAAGCGATTCGGC	F	AC	7	330
cons_gr1070	CACGCACTTTGTTTCGCAGA	GTCCTCAAGCCTTCGTCACA	F	AC	7	302
cons_gr1070	CACGCACTTTGTTTCGCAGA	GGATAGACCCAGTAGCACGC	F	AC	7	275
cons_gr1070	CACGCACTTTGTTTCGCAGA	GATAGACCCAGTAGCACGCC	F	AC	7	274
cons_gr1070	TCACGCACTTTGTTTCGCAG	GATAGACCCAGTAGCACGCC	F	AC	7	275
cons_gr1070	TTCTACCTGCGTCGAAACCC	GATAGACCCAGTAGCACGCC	F	AC	7	188
cons_gr1070	TTCTACCTGCGTCGAAACCC	GGATAGACCCAGTAGCACGC	F	AC	7	189
cons_gr1070	TTCTACCTGCGTCGAAACCC	GTCCTCAAGCCTTCGTCACA	F	AC	7	216
cons_gr1070	TTCTACCTGCGTCGAAACCC	TGTCCTCAAGCCTTCGTCAC	F	AC	7	217
cons_gr1070	CTGGCTGGAACAAGAGACCT	GATAGACCCAGTAGCACGCC	F	AC	7	162
cons_gr1070	TGGTAATGGTTCACGCACTTTG	CATCTTGATCACTTCCGCGC	F	AC	7	394
cons_gr1070	TTCTACCTGCGTCGAAACCC	CGGATAGACCCAGTAGCACG	F	AC	7	190
cons_gr1070	TGGTTCACGCACTTTGTTTCG	GCCATCTTGATCACTTCCGC	F	AC	7	390
cons_gr1070	TCACGCACTTTGTTTCGCAG	TCACTTCCGCGCCGTTATAA	F	AC	7	376
cons_gr1070	CACGCACTTTGTTTCGCAGA	TCACTTCCGCGCCGTTATAA	F	AC	7	375
cons_gr1070	CAGATTCGTTTGGTGGCTGC	TCACTTCCGCGCCGTTATAA	F	AC	7	359
cons_gr1071	CTCCGGCTTAAGAAGGGCTC	CCATCCGCTCAACCCTCC	F	AAT	5	380
cons_gr1071	GCACAAAGCTGTCAACAGGG	CCATCCGCTCAACCCTCC	F	AAT	5	301
cons_gr1071	CGCCGCCTCTCACTTTAGG	CAACAACACGATCTAGACTAACCA	B	AAT	5	138
cons_gr1071	CGCCGCCTCTCACTTTAGG	TCAACAACACGATCTAGACTAACC	B	AAT	5	139
cons_gr1071	CGCCGCCTCTCACTTTAGG	CCATCCGCTCAACCCTCC	F	AAT	5	231
cons_gr1071	CGTTCTCCCTCCGGCTTAAG	TCCCATCCGCTCAACCCTC	F	AAT	5	390
cons_gr1071	TCAACAGGGTGTTTCGCGA	CATCCGCTCAACCCTCCG	F	AAT	5	289
cons_gr1071	TCAACAGGGTGTTTCGCGAC	CATCCGCTCAACCCTCCG	F	AAT	5	289
cons_gr1071	AATGCTTTGCCGTCGTGC	CAACAACACGATCTAGACTAACCA	F	AAT	5	155
cons_gr1071	AAATGCTTTGCCGTCGTGC	CAACAACACGATCTAGACTAACCA	F	AAT	5	156
cons_gr1071	AAATGCTTTGCCGTCGTGC	TCAACAACACGATCTAGACTAACC	F	AAT	5	157
cons_gr1071	GCGCCGCCTCTCACTTTA	CAACAACACGATCTAGACTAACCA	B	AAT	5	139
cons_gr1071	GCGCCGCCTCTCACTTTA	TCAACAACACGATCTAGACTAACC	B	AAT	5	140
cons_gr1071	TGCGCCGCCTCTCACTTTA	CAACAACACGATCTAGACTAACCA	B	AAT	5	140
cons_gr1071	GCGCCGCCTCTCACTTTAG	TCAACAACACGATCTAGACTAACC	B	AAT	5	140
cons_gr1071	CTCCGGCTTAAGAAGGGCTC	GTCCCATCCGCTCAACCC	F	AAT	5	383
cons_gr1071	CGTTCTCCCTCCGGCTTAAG	GTCCCATCCGCTCAACCC	F	AAT	5	391
cons_gr1071	CGTTCTCCCTCCGGCTTAAG	TCCCATCCGCTCAACCCT	F	AAT	5	390
cons_gr1071	CTCCGGCTTAAGAAGGGCTC	CCCATCCGCTCAACCCTC	F	AAT	5	381
cons_gr1071	GCACAAAGCTGTCAACAGGG	CCCATCCGCTCAACCCTC	F	AAT	5	302
cons_gr1071	GCACAAAGCTGTCAACAGGG	GTCCCATCCGCTCAACCC	F	AAT	5	304
cons_gr1071	CTGTCAACAGGGTGTTTCGC	CGCTCAACCCTCCGCAAG	F	AAT	5	288
cons_gr1071	CGCCGCCTCTCACTTTAGG	CCCATCCGCTCAACCCTC	F	AAT	5	232
cons_gr1071	CGCCGCCTCTCACTTTAGG	GTCCCATCCGCTCAACCC	F	AAT	5	234
cons_gr1072	AAATAGCAGTGTGTCATCCTGAA	TTTGTAAGACCTTGCCCTCTATG	F	AT	14	190
cons_gr1072	AAATAGCAGTGTGTCATCCTGAAT	TTTGTAAGACCTTGCCCTCTATG	F	AT	14	190
cons_gr1072	AAATAGCAGTGTGTCATCCTGAA	TTTGTAAGACCTTGCCCTCTATGC	F	AT	14	190
cons_gr1072	GCAGTGTGTCATCCTGAATAGGT	ACCTTGCCCTCTATGCTGAC	F	AT	14	177
cons_gr1072	GCAGTGTGTCATCCTGAATAGG	ACCGTTGGCGCAACATTAAC	F	AT	14	299
cons_gr1072	AGCAGTGTGTCATCCTGAATAGG	CCGTTGGCGCAACATTAACA	F	AT	14	299
cons_gr1072	AGCAGTGTGTCATCCTGAATAGG	ACCGTTGGCGCAACATTAAC	F	AT	14	300
cons_gr1072	GCAGTGTGTCATCCTGAATAGG	ACCTTGCCCTCTATGCTGAC	F	AT	14	177
cons_gr1072	AGCAGTGTGTCATCCTGAATAGG	ACCTTGCCCTCTATGCTGAC	F	AT	14	178
cons_gr1072	TGGGTCGGAAATATATTCCCTAGC	GACCTTGCCCTCTATGCTGA	F	AT	14	289
cons_gr1072	GGGTCGGAAATATATTCCCTAGCT	ACCTTGCCCTCTATGCTGAC	F	AT	14	287
cons_gr1072	TGGGTCGGAAATATATTCCCTAGC	ACCTTGCCCTCTATGCTGAC	F	AT	14	288
cons_gr1074	GTTATCGCCTGTCCAGTGCC	CTCTCACGGATATCGAGCTCG	F	AAT	5	299
cons_gr1074	AGTTATCGCCTGTCCAGTGC	CTCTCACGGATATCGAGCTCG	F	AAT	5	300
cons_gr1074	AACACCATGACCTACCCACG	CTCTCACGGATATCGAGCTCG	F	AAT	5	272
cons_gr1074	TGACCTACCCACGTGGATCT	CTCTCACGGATATCGAGCTCG	F	AAT	5	265
cons_gr1074	AGTTATCGCCTGTCCAGTGC	TCTCACGGATATCGAGCTCG	F	AAT	5	299
cons_gr1074	TGACCTACCCACGTGGATCT	TCTCACGGATATCGAGCTCG	F	AAT	5	264
cons_gr1074	TGATAGACTTCAGGGCGCTG	CTCTCACGGATATCGAGCTCG	F	AAT	5	219
cons_gr1074	GATAGACTTCAGGGCGCTGG	TCTCACGGATATCGAGCTCG	F	AAT	5	217
cons_gr1074	GATAGACTTCAGGGCGCTGG	CTCTCACGGATATCGAGCTCG	F	AAT	5	218
cons_gr1074	ACATTTGAATTCAGCGAACCCA	TCTCACGGATATCGAGCTCG	F	AAT	5	180
cons_gr1074	ACATTTGAATTCAGCGAACCCA	CTCTCACGGATATCGAGCTCG	F	AAT	5	181
cons_gr1074	ACCAGGAAGCTAAGTTATCGCC	TGCGGACAAAGTAGTTATTACGC	F	AAT	5	345
cons_gr1074	CCAGGAAGCTAAGTTATCGCCT	TGCGGACAAAGTAGTTATTACGC	F	AAT	5	344
cons_gr1074	ACATTTGAATTCAGCGAACCCAA	CTCTCACGGATATCGAGCTCG	F	AAT	5	181
cons_gr1074	AGTTATCGCCTGTCCAGTGC	TGTGTAATCTAGATTGCGGACAAA	F	AAT	5	347
cons_gr1076	ATGGCGGATCTGAAGCTTGT	CGAGAGTGTTCGCATTTGCA	F	AT	5	279
cons_gr1076	ATGGCGGATCTGAAGCTTGT	ACGAGAGTGTTCGCATTTGC	F	AT	5	280
cons_gr1076	TGGCGGATCTGAAGCTTGTG	CGAGAGTGTTCGCATTTGCA	F	AT	5	278
cons_gr1076	GGCGGATCTGAAGCTTGTGT	TCCTCTCCTTAATTGAACATTGCT	F	AT	5	202
cons_gr1076	TGGCGGATCTGAAGCTTGTG	TCCTCTCCTTAATTGAACATTGCT	F	AT	5	203
cons_gr1076	ATGGCGGATCTGAAGCTTGT	TCCTCTCCTTAATTGAACATTGCT	F	AT	5	204
cons_gr1080	GGTTTCGTAATCTTGAGACTTCCC	TAGTGTGACCGTGTCAATGCA	F	AAT	8	240
cons_gr1080	TCGTAATCTTGAGACTTCCCTCT	GTGTGACCGTGTCAATGCAC	F	AAT	8	234
cons_gr1080	TGGTTTCGTAATCTTGAGACTTCC	AGTGTGACCGTGTCAATGCA	F	AAT	8	240
cons_gr1080	TGGTTTCGTAATCTTGAGACTTCC	TAGTGTGACCGTGTCAATGCA	F	AAT	8	241
cons_gr1080	TCGTAATCTTGAGACTTCCCTCT	GTGACCGTGTCAATGCACAC	F	AAT	8	232
cons_gr1080	TCGTAATCTTGAGACTTCCCTCT	GACCGTGTCAATGCACACAC	F	AAT	8	230
cons_gr1080	ACACATGTGCAATCATATTCCAGA	CGTGTCAATGCACACACCAA	F	AAT	8	136
cons_gr1080	ACACATGTGCAATCATATTCCAGA	CCGTGTCAATGCACACACC	F	AAT	8	137
cons_gr1080	ACACATGTGCAATCATATTCCAGA	GACCGTGTCAATGCACACAC	F	AAT	8	139
cons_gr1080	ACACATGTGCAATCATATTCCAGA	GTGACCGTGTCAATGCACAC	F	AAT	8	141
cons_gr1080	ACACATGTGCAATCATATTCCAGA	GTGTGACCGTGTCAATGCAC	F	AAT	8	143
cons_gr1080	ACACATGTGCAATCATATTCCAGA	AGTGTGACCGTGTCAATGCA	F	AAT	8	144
cons_gr1084	TCTCGCACGTTTACGACACA	GCCCTCGTGTCATGTTCACT	A	AC	9	134
cons_gr1084	TTATTCGCTTGACATCGCAGC	TCAGGAGTCTTTACAGCCATAACT	F	AC	9	376
cons_gr1084	TTATTCGCTTGACATCGCAGC	GCCCTCGTGTCATGTTCACT	B	AC	9	238
cons_gr1084	CTGTACTTCTCGCACGTTTACG	AAAGCAAGGTCACCTACTGTCCT	A	AC	9	190
cons_gr1084	CTGTACTTCTCGCACGTTTACG	AAAGCAAGGTCACCTACTGTCC	A	AC	9	190
cons_gr1084	CTGTACTTCTCGCACGTTTACGA	AAAGCAAGGTCACCTACTGTCC	A	AC	9	190
cons_gr1084	TCTCGCACGTTTACGACACA	ATGGCCCTCGTGTCATGTTC	A	AC	9	137
cons_gr1084	TATTCGCTTGACATCGCAGC	TCAGGAGTCTTTACAGCCATAACT	F	AC	9	375
cons_gr1084	TATTCGCTTGACATCGCAGC	TTCAGGAGTCTTTACAGCCATAAC	F	AC	9	376
cons_gr1084	TATTCGCTTGACATCGCAGC	CTTCATGGCCCTCGTGTCAT	B	AC	9	244
cons_gr1084	TATTCGCTTGACATCGCAGC	GCCCTCGTGTCATGTTCACT	B	AC	9	237
cons_gr1084	TATTCGCTTGACATCGCAGC	CCTCGTGTCATGTTCACTGGA	B	AC	9	235
cons_gr1084	TCTCGCACGTTTACGACACA	CTTCATGGCCCTCGTGTCAT	A	AC	9	141
cons_gr1084	TATTCGCTTGACATCGCAGC	TTCTTCATGGCCCTCGTGTC	B	AC	9	246
cons_gr1084	TCTCGCACGTTTACGACACA	TTCTTCATGGCCCTCGTGTC	A	AC	9	143
cons_gr1084	TATTCGCTTGACATCGCAGC	CTTCTTCATGGCCCTCGTGT	B	AC	9	247
cons_gr1084	ACGCTAGTCTCCACTGTATGT	CTTCTTCATGGCCCTCGTGT	B	AC	9	290
cons_gr1084	TCTCGCACGTTTACGACACA	CTTCTTCATGGCCCTCGTGT	A	AC	9	144
cons_gr1084	GGGATCCCAGGCTCATATCG	CTTCTTCATGGCCCTCGTGT	A	AC	9	112
cons_gr1084	ACGCTAGTCTCCACTGTATGT	GTCCTTCTTCATGGCCCTCG	B	AC	9	293
cons_gr1084	ACGCTAGTCTCCACTGTATGT	ACTGTCCTTCTTCATGGCCC	B	AC	9	296
cons_gr1088	ATCAGGTTTCTTCTGGGCCC	GCAGGGACATCATTCGCAAG	A	AG	5	125
cons_gr1088	ATCAGGTTTCTTCTGGGCCC	CCTGTTCCAATCCCGTTCGT	A	AG	5	189
cons_gr1088	ATCAGGTTTCTTCTGGGCCC	GAACTACTCTGCGGGTTCGT	A	AG	5	276
cons_gr1088	ATCAGGTTTCTTCTGGGCCC	AGCAGGGACATCATTCGCAA	A	AG	5	126
cons_gr1088	TTCGCTCCCTAAGTGCACAAT	CTACTCTGCGGGTTCGTACG	A	AG	5	339
cons_gr1088	TTTCGCTCCCTAAGTGCACA	CTACTCTGCGGGTTCGTACG	A	AG	5	340
cons_gr1088	TTTCGCTCCCTAAGTGCACA	GAACTACTCTGCGGGTTCGT	A	AG	5	343
cons_gr1088	TTCGCTCCCTAAGTGCACAA	CTACTCTGCGGGTTCGTACG	A	AG	5	339
cons_gr1088	TTCGCTCCCTAAGTGCACAA	GAACTACTCTGCGGGTTCGT	A	AG	5	342
cons_gr1088	TCGCTCCCTAAGTGCACAAT	CTACTCTGCGGGTTCGTACG	A	AG	5	338
cons_gr1088	TTCGCTCCCTAAGTGCACAA	TGTTCCAATCCCGTTCGTGT	A	AG	5	253
cons_gr1088	TTTCGCTCCCTAAGTGCACA	TGTTCCAATCCCGTTCGTGT	A	AG	5	254
cons_gr1088	ATCAGGTTTCTTCTGGGCCC	TGTTCCAATCCCGTTCGTGT	A	AG	5	187
cons_gr1088	TCGCTCCCTAAGTGCACAAT	AGCAGGGACATCATTCGCAA	A	AG	5	191
cons_gr1088	TTCGCTCCCTAAGTGCACAA	AGCAGGGACATCATTCGCAA	A	AG	5	192
cons_gr1088	TTTCGCTCCCTAAGTGCACA	AGCAGGGACATCATTCGCAA	A	AG	5	193
cons_gr1088	GGAGATCAGCCGTTCTCGAA	AGCAGGGACATCATTCGCAA	A	AG	5	99
cons_gr1088	GGAGATCAGCCGTTCTCGAA	TGTTCCAATCCCGTTCGTGT	A	AG	5	160
cons_gr1089	TGGCTCTAACCGAATGCGAA	TGGAGTTCAACTGTACGTGTCT	A	AT	7	125
cons_gr1089	TCCTGCTGTGATTGCTTCGG	TGGAGTTCAACTGTACGTGTCT	A	AT	7	169
cons_gr1089	TGAGGAGTTTGTCATTTCAGCG	TGGAGTTCAACTGTACGTGTCT	A	AT	7	208
cons_gr1089	GGGTATTCTCGTGCCCACTG	TGGAGTTCAACTGTACGTGTCT	A	AT	7	254
cons_gr1089	TGGCTCTAACCGAATGCGAA	AGTTCAACTGTACGTGTCTCGA	A	AT	7	122
cons_gr1089	TTGGCTCTAACCGAATGCGA	AGTTCAACTGTACGTGTCTCGA	A	AT	7	123
cons_gr1089	TCCTGCTGTGATTGCTTCGG	AGTTCAACTGTACGTGTCTCGA	A	AT	7	166
cons_gr1089	CTCCTGCTGTGATTGCTTCG	AGTTCAACTGTACGTGTCTCGA	A	AT	7	167
cons_gr1089	GAGGAGTTTGTCATTTCAGCGA	AGTTCAACTGTACGTGTCTCGA	A	AT	7	204
cons_gr1089	TGAGGAGTTTGTCATTTCAGCG	AGTTCAACTGTACGTGTCTCGA	A	AT	7	205
cons_gr1089	GGTATTCTCGTGCCCACTGA	AGTTCAACTGTACGTGTCTCGA	A	AT	7	250
cons_gr1089	GGGTATTCTCGTGCCCACTG	AGTTCAACTGTACGTGTCTCGA	A	AT	7	251
cons_gr1089	TCGAGACACGTACAGTTGAACT	TGTGATTCAATCTCTTGGAAAGGT	F	AT	15	362
cons_gr1089	TCGAGACACGTACAGTTGAACT	CCTCCATTCTGTGATTCAATCTCT	F	AT	15	371
cons_gr1089	TCGAGACACGTACAGTTGAACT	TCCTCCATTCTGTGATTCAATCTC	F	AT	15	372
cons_gr1089	GACACGTACAGTTGAACTCCATT	TCAACCCTTAACTGCGTGATTT	F	AT	15	289
cons_gr1089	GACACGTACAGTTGAACTCCAT	TCAACCCTTAACTGCGTGATTT	F	AT	15	289
cons_gr1089	TCGAGACACGTACAGTTGAACT	TGCATTTCAACCCTTAACTGCG	F	AT	15	299
cons_gr1089	AGACACGTACAGTTGAACTCCA	GCATTTCAACCCTTAACTGCGT	F	AT	15	295
cons_gr1089	TCGAGACACGTACAGTTGAACT	GCATTTCAACCCTTAACTGCGT	F	AT	15	298
cons_gr1089	CACGTACAGTTGAACTCCATTTGA	TTTCAACCCTTAACTGCGTGA	F	AT	15	289
cons_gr1089	TTGGCTCTAACCGAATGCGA	GCATTTCAACCCTTAACTGCGT	G	AT	15	399
cons_gr1089	TGGCTCTAACCGAATGCGAA	GCATTTCAACCCTTAACTGCGT	G	AT	15	398
cons_gr1089	TGGCTCTAACCGAATGCGAA	TGCATTTCAACCCTTAACTGCG	G	AT	15	399
cons_gr1089	CCTGAGAATGTTCCCACGCA	GCATTTCAACCCTTAACTGCGT	G	AT	15	364
cons_gr1089	CCTGAGAATGTTCCCACGCA	TGCATTTCAACCCTTAACTGCG	G	AT	15	365
cons_gr1089	AATGTTCCCACGCAGAGCAA	GCATTTCAACCCTTAACTGCGT	G	AT	15	358
cons_gr1091	CGATTTGTGACAACGTAACGGT	ATATTCGCTCGCTTTGCTCG	A	AG	5	177
cons_gr1091	TGAGCGCTTTCAGCTACAGT	ATATTCGCTCGCTTTGCTCG	F	AG	5	212
cons_gr1091	CGATTTGTGACAACGTAACGG	TATTCGCTCGCTTTGCTCGT	A	AG	5	176
cons_gr1091	CGATTTGTGACAACGTAACGGT	TATTCGCTCGCTTTGCTCGT	A	AG	5	176
cons_gr1091	TCGATTTGTGACAACGTAACGG	TATTCGCTCGCTTTGCTCGT	F	AG	5	177
cons_gr1091	AGCGCTTTCAGCTACAGTCT	TATTCGCTCGCTTTGCTCGT	F	AG	5	209
cons_gr1091	TGAGCGCTTTCAGCTACAGT	TATTCGCTCGCTTTGCTCGT	F	AG	5	211
cons_gr1091	GTGTACCTTCAACGGTTCTCG	TATTCGCTCGCTTTGCTCGT	F	AG	5	249
cons_gr1091	GTGTACCTTCAACGGTTCTCGA	TATTCGCTCGCTTTGCTCGT	F	AG	5	249
cons_gr1091	TGTACCTTCAACGGTTCTCGA	TATTCGCTCGCTTTGCTCGT	F	AG	5	248
cons_gr1093	GTTTGGCAACTTCAGAGCTGA	TGAGTGAGTGTCGCGAACAT	F	AT	23	124
cons_gr1093	GCGATTCAATTGCCTTACCTGT	TCGCGGACCCACTAAATTGC	B	AT	23	343
cons_gr1093	TGCGATTCAATTGCCTTACCTG	TCGCGGACCCACTAAATTGC	B	AT	23	344
cons_gr1093	TGCGATTCAATTGCCTTACCTG	CGCGGACCCACTAAATTGCT	B	AT	23	343
cons_gr1093	GCCGAATATCAAGCCACAGC	CGCGGACCCACTAAATTGC	B	AT	23	234
cons_gr1093	GCCGAATATCAAGCCACAGC	CGCGGACCCACTAAATTGCT	B	AT	23	234
cons_gr1093	GCCGAATATCAAGCCACAGC	TCGCGGACCCACTAAATTGC	B	AT	23	235
cons_gr1093	CAGAGCTGAAACAACACGTACG	CGCGGACCCACTAAATTGCT	B	AT	23	187
cons_gr1093	CAGAGCTGAAACAACACGTACG	TCGCGGACCCACTAAATTGC	B	AT	23	188
cons_gr1093	GCCGAATATCAAGCCACAGC	AAGTGAGTGAGTGTCGCGAA	F	AT	23	162
cons_gr1093	GTTTGGCAACTTCAGAGCTGA	AGTGAGTGAGTGTCGCGAAC	F	AT	23	126
cons_gr1093	GCCGAATATCAAGCCACAGC	AGTGAGTGAGTGTCGCGAAC	F	AT	23	161
cons_gr1093	AGTTTGGCAACTTCAGAGCTG	TGAGTGAGTGTCGCGAACAT	F	AT	23	125
cons_gr1093	GCCGAATATCAAGCCACAGC	TGAGTGAGTGTCGCGAACAT	F	AT	23	159
cons_gr1093	GCCTTACCTGTGCTTCAATGG	CGCGGACCCACTAAATTGC	B	AT	23	331
cons_gr1093	GCCTTACCTGTGCTTCAATGG	TCGCGGACCCACTAAATTGC	B	AT	23	332
cons_gr1093	GCCTTACCTGTGCTTCAATGG	CGCGGACCCACTAAATTGCT	B	AT	23	331
cons_gr1093	GCCTTACCTGTGCTTCAATGG	TGGTCTATGCGTTGATGAGTG	B	AT	23	283
cons_gr1093	GCCGAATATCAAGCCACAGC	TGGTCTATGCGTTGATGAGTGA	B	AT	23	186
cons_gr1093	TGTGCTTCAATGGACAGATCGA	TGGTCTATGCGTTGATGAGTGA	B	AT	23	275
cons_gr1093	GCCTTACCTGTGCTTCAATGG	TGGTCTATGCGTTGATGAGTGA	B	AT	23	283
cons_gr1093	AGAGCTGAAACAACACGTACG	TGGTCTATGCGTTGATGAGTGA	B	AT	23	138
cons_gr1093	CAGAGCTGAAACAACACGTACG	TGGTCTATGCGTTGATGAGTGA	B	AT	23	139
cons_gr1093	GAGCTGAAACAACACGTACGA	TGGTCTATGCGTTGATGAGTGA	B	AT	23	137
cons_gr1093	GCCTTACCTGTGCTTCAATGG	AAGTGAGTGAGTGTCGCGAA	F	AT	23	259
cons_gr1093	GCCTTACCTGTGCTTCAATGG	AGTGAGTGAGTGTCGCGAAC	F	AT	23	258
cons_gr1093	GCCTTACCTGTGCTTCAATGG	TGAGTGAGTGTCGCGAACAT	F	AT	23	256
cons_gr1093	GCAATTTAGTGGGTCCGCGA	ACTACTATCCGCTACCTTGCT	F	AG	8	270
cons_gr1093	GTTCGCGACACTCACTCACT	ACTACTATCCGCTACCTTGCT	F	AG	8	344
cons_gr1093	ATGTTCGCGACACTCACTCA	ACTACTATCCGCTACCTTGCT	F	AG	8	346
cons_gr1093	GCAATTTAGTGGGTCCGCGA	TCCGCTACCTTGCTTACTAGT	F	AG	8	263
cons_gr1093	AGCAATTTAGTGGGTCCGCG	TCCGCTACCTTGCTTACTAGT	F	AG	8	264
cons_gr1093	TTCGCGACACTCACTCACTT	TCCGCTACCTTGCTTACTAGT	F	AG	8	336
cons_gr1093	GTTCGCGACACTCACTCACT	TCCGCTACCTTGCTTACTAGT	F	AG	8	337
cons_gr1093	ATGTTCGCGACACTCACTCA	TCCGCTACCTTGCTTACTAGT	F	AG	8	339
cons_gr1093	AGATGTTCGCGACACTCACT	TCCGCTACCTTGCTTACTAGT	F	AG	8	341
cons_gr1093	CGCGACACTCACTCACTTAC	CTGTAACGTTTCGAATTGTCAAGT	F	AG	8	400
cons_gr1093	CGCGACACTCACTCACTTACT	CTGTAACGTTTCGAATTGTCAAGT	F	AG	8	400
cons_gr1093	GCGACACTCACTCACTTACTCA	CTGTAACGTTTCGAATTGTCAAGT	F	AG	8	399
cons_gr1094	ACGTCGCACCTTCTAGGAATG	AGCAAGTACTTCAGTCGACCT	F	AT	5	349
cons_gr1094	AACGTCGCACCTTCTAGGAA	AGCAAGTACTTCAGTCGACCT	F	AT	5	350
cons_gr1094	GCTTCTCCACAGACATCCCA	ACCTTCATCTAGAGCAGCGG	F	AT	5	294
cons_gr1094	GCTTCTCCACAGACATCCCA	CCTTCATCTAGAGCAGCGGT	F	AT	5	293
cons_gr1094	CGCTGCGGCACCTGTTATAA	CCTTCATCTAGAGCAGCGGT	F	AT	5	243
cons_gr1094	CGCTGCGGCACCTGTTATAA	AGGGCATAATTATGATTTCCGGC	F	AT	5	181
cons_gr1094	CGTCGCACCTTCTAGGAATGA	AGCAAGTACTTCAGTCGACCT	F	AT	5	348
cons_gr1094	TGCTTCTCCACAGACATCCC	CCTTCATCTAGAGCAGCGGT	F	AT	5	294
cons_gr1094	CGTCGCACCTTCTAGGAATGA	TTTGCACAAACGCCATTTCTAAA	F	AT	5	393
cons_gr1094	ACGTCGCACCTTCTAGGAATG	TTTGCACAAACGCCATTTCTAAA	F	AT	5	394
cons_gr1094	AACGTCGCACCTTCTAGGAA	TTTGCACAAACGCCATTTCTAAA	F	AT	5	395
cons_gr1094	GCTGCGGCACCTGTTATAAT	GGGATCCATGAATTCCCTGGG	F	AT	5	213
cons_gr1094	CGCTGCGGCACCTGTTATAA	GGGATCCATGAATTCCCTGGG	F	AT	5	214
cons_gr1094	CGCTGCGGCACCTGTTATA	GGGATCCATGAATTCCCTGGG	F	AT	5	214
cons_gr1094	GCTTCTCCACAGACATCCCA	GGGATCCATGAATTCCCTGGG	F	AT	5	264
cons_gr1094	TGCTTCTCCACAGACATCCC	GGGATCCATGAATTCCCTGGG	F	AT	5	265
cons_gr1094	GCTGCGGCACCTGTTATAAT	GGGCATAATTATGATTTCCGGCA	F	AT	5	179
cons_gr1094	CGCTGCGGCACCTGTTATAA	GGGCATAATTATGATTTCCGGCA	F	AT	5	180
cons_gr1095	GCGAACCCAATAAACGCGAT	CCTTAAACCTTTCGTGCCCG	F	AT	5	158
cons_gr1095	GCGAACCCAATAAACGCGAT	AACCTTTCGTGCCCGATAGT	F	AT	5	153
cons_gr1095	GCGAACCCAATAAACGCGAT	AAACCTTTCGTGCCCGATAGT	F	AT	5	154
cons_gr1095	CGCGATTCCTACGTTTAACCC	AACCTTTCGTGCCCGATAGT	F	AT	5	139
cons_gr1095	CGCGATTCCTACGTTTAACCC	ACCTTTCGTGCCCGATAGTAC	F	AT	5	138
cons_gr1095	CGCGATTCCTACGTTTAACCC	CCTTTCGTGCCCGATAGTACA	F	AT	5	137
cons_gr1095	GCGAACCCAATAAACGCGAT	TGTTCAGAAGTACTTTCCAGCG	F	AT	5	238
cons_gr1095	TGGCGAACCCAATAAACGC	TGTTCAGAAGTACTTTCCAGCG	F	AT	5	240
cons_gr1095	GCGAACCCAATAAACGCGAT	ATTGTTCAGAAGTACTTTCCAGCG	F	AT	5	240
cons_gr1095	GCGAACCCAATAAACGCGAT	TGTTCAGAAGTACTTTCCAGCGA	F	AT	5	238
cons_gr1095	TGGCGAACCCAATAAACGC	TGTTCAGAAGTACTTTCCAGCGA	F	AT	5	240
cons_gr1095	GCGAACCCAATAAACGCGAT	GTTCAGAAGTACTTTCCAGCGA	F	AT	5	237
cons_gr1096	GATGCGCGGTAAACGTCTGA	TTTGCCACCTCTCTGCTACC	F	AAT	6	255
cons_gr1096	TGCGCGGTAAACGTCTGA	GGTAGTCCTCGAGTTACAGCA	F	AAT	6	400
cons_gr1096	TGCGCGGTAAACGTCTGAC	GGTAGTCCTCGAGTTACAGCA	F	AAT	6	400
cons_gr1096	TTGATTGGTGACGTGACCTTT	TTTGCCACCTCTCTGCTACC	F	AAT	6	154
cons_gr1096	TTTGATTGGTGACGTGACCTT	TTTGCCACCTCTCTGCTACC	F	AAT	6	155
cons_gr1096	ATGCGCGGTAAACGTCTGA	TTTGCCACCTCTCTGCTACC	F	AAT	6	254
cons_gr1096	TGCGCGGTAAACGTCTGAC	GGTAGTCCTCGAGTTACAGCAT	F	AAT	6	400
cons_gr1096	ATGCGCGGTAAACGTCTGA	TCCTTGTCTGCTGGATCAGT	F	AAT	6	334
cons_gr1096	GATGCGCGGTAAACGTCTG	TCCTTGTCTGCTGGATCAGT	F	AAT	6	335
cons_gr1096	GATGCGCGGTAAACGTCTGA	TCCTTGTCTGCTGGATCAGT	F	AAT	6	335
cons_gr1096	GACTAGGTCCCGATGCGC	TCCTTGTCTGCTGGATCAGT	F	AAT	6	346
cons_gr1096	CGACTAGGTCCCGATGCG	TCCTTGTCTGCTGGATCAGT	F	AAT	6	347
cons_gr1096	ACGACTAGGTCCCGATGCG	TCCTTGTCTGCTGGATCAGT	F	AAT	6	348
cons_gr1096	TTTGATTGGTGACGTGACCTT	TCCTTGTCTGCTGGATCAGT	F	AAT	6	235
cons_gr1096	TTGATTGGTGACGTGACCTTT	TCCTTGTCTGCTGGATCAGT	F	AAT	6	234
cons_gr1096	TTTGATTGGTGACGTGACCTTT	TCCTTGTCTGCTGGATCAGT	F	AAT	6	235
cons_gr1096	TTGATTGGTGACGTGACCTTT	TGCCACCTCTCTGCTACCTT	F	AAT	6	152
cons_gr1096	GATGCGCGGTAAACGTCTGA	TGCCACCTCTCTGCTACCTT	F	AAT	6	253
cons_gr10	AACCATGCCATAACCGGGTG	CGTACCTTGTGATTGGTTGGC	A	AG	5	256
cons_gr10	CTCGTGAAATTTGTAGGCATTCTT	TCTCAAATTGACGAACCTAACCAA	A	AG	5	400
cons_gr10	CTCGTGAAATTTGTAGGCATTCTT	TCTCAAATTGACGAACCTAACCA	A	AG	5	400
cons_gr10	TCAACCATGCCATAACCGGG	TGTTGAAAGCTGACCACGTT	A	AG	5	341
cons_gr10	TCAACCATGCCATAACCGGG	TGTTGAAAGCTGACCACGTTC	A	AG	5	341
cons_gr10	TCAACCATGCCATAACCGGG	TTGTTGAAAGCTGACCACGT	A	AG	5	342
cons_gr10	TCAACCATGCCATAACCGGG	AGAAGACCGTGGTGTTGACA	A	AG	5	314
cons_gr10	TCAACCATGCCATAACCGGG	CCCGAGCTTAAACGGCCATT	A	AG	5	293
cons_gr10	CAACCATGCCATAACCGGGT	CGTACCTTGTGATTGGTTGGC	A	AG	5	257
cons_gr10	TCAACCATGCCATAACCGGG	CGTACCTTGTGATTGGTTGGC	A	AG	5	258
cons_gr10	CTCTGAACCTTGACACCATGGA	TGGAGAAACCCAGCGATAAGA	A	AG	5	120
cons_gr10	TCTGAACCTTGACACCATGGA	CTGGAGAAACCCAGCGATAAGA	A	AG	5	120
cons_gr10	CTCTGAACCTTGACACCATGGA	CTGGAGAAACCCAGCGATAAGA	A	AG	5	121
cons_gr10	ACGTCTATAACCGCATGCAGT	CCCGAGCTTAAACGGCCATT	A	AG	5	218
cons_gr10	ACGTCTATAACCGCATGCAGT	AGAAGACCGTGGTGTTGACA	A	AG	5	239
cons_gr10	CGTCTATAACCGCATGCAGTG	CGTACCTTGTGATTGGTTGGC	A	AG	5	182
cons_gr10	ACGTCTATAACCGCATGCAGT	CGTACCTTGTGATTGGTTGGC	A	AG	5	183
cons_gr10	ACGTCTATAACCGCATGCAGT	ACCTTGTGATTGGTTGGCAA	A	AG	5	180
cons_gr10	TCAACCATGCCATAACCGGG	AAGACCGTGGTGTTGACAGC	A	AG	5	312
cons_gr10	ACGTCTATAACCGCATGCAGT	AAGACCGTGGTGTTGACAGC	A	AG	5	237
cons_gr1100	CTGTAAGGCTGCAACCACAT	GTAGGTGGAAACCTTTGCCC	F	AC	5	374
cons_gr1100	GGCTGCAACCACATACAAACA	GTAGGTGGAAACCTTTGCCC	F	AC	5	368
cons_gr1100	GGCTGCAACCACATACAAACA	TGTAGGTGGAAACCTTTGCCC	F	AC	5	369
cons_gr1100	GGCTGCAACCACATACAAACA	AGGGTCCCGTAACAGGTGAT	F	AC	5	319
cons_gr1100	GGCTGCAACCACATACAAACA	GTGGATGCAGTAAGGGTCCC	F	AC	5	331
cons_gr1100	CTGTAAGGCTGCAACCACAT	GTGGATGCAGTAAGGGTCCC	F	AC	5	337
cons_gr1100	ATGAATTATCTGTAACGAGGGCAT	GTGGATGCAGTAAGGGTCCC	A	AC	5	190
cons_gr1100	ATGAATTATCTGTAACGAGGGCAT	TGTGGATGCAGTAAGGGTCC	A	AC	5	191
cons_gr1100	TGAATTATCTGTAACGAGGGCATT	GTGGATGCAGTAAGGGTCCC	A	AC	5	189
cons_gr1100	TGAATTATCTGTAACGAGGGCATT	TGTGGATGCAGTAAGGGTCC	A	AC	5	190
cons_gr1100	TTATCTGTAACGAGGGCATTACTG	AGGGTCCCGTAACAGGTGAT	A	AC	5	173
cons_gr1100	TTATCTGTAACGAGGGCATTACTG	GTGGATGCAGTAAGGGTCCC	A	AC	5	185
cons_gr1100	AGCGTATTCTTGTAAATCACCTGT	TGTAGGTGGAAACCTTTGCC	F	AC	5	395
cons_gr1100	AGCGTATTCTTGTAAATCACCTGT	GTAGGTGGAAACCTTTGCCC	F	AC	5	394
cons_gr1100	AGCGTATTCTTGTAAATCACCTGT	TGTAGGTGGAAACCTTTGCCC	F	AC	5	395
cons_gr1100	ACATATGGTGCCTTGTTGACTT	GGTGATTCATAAGAATGCAGTTGC	F	AC	5	287
cons_gr1100	ACATATGGTGCCTTGTTGACTTT	GGTGATTCATAAGAATGCAGTTGC	F	AC	5	287
cons_gr1100	AACATATGGTGCCTTGTTGACT	GGTGATTCATAAGAATGCAGTTGC	F	AC	5	288
cons_gr1101	GGAACTTATTCGAGCGGCCT	CGTTTGTAGTGTTGCTCGCC	F	AAT	5	378
cons_gr1101	GGAACTTATTCGAGCGGCCT	GCCGTTTGTAGTGTTGCTCG	F	AAT	5	380
cons_gr1101	TGGCAATTCATACAGAGTCGC	CCCATTACATTCTGTTCCTCAGT	F	AAT	5	282
cons_gr1101	AAATTTGGGAACTTATTCGAGCGG	ACAGCCGTTTGTAGTGTTGC	F	AAT	5	390
cons_gr1101	GGAACTTATTCGAGCGGCCT	CCGTTTGTAGTGTTGCTCGC	F	AAT	5	379
cons_gr1101	AATTTGGGAACTTATTCGAGCGG	AACAGCCGTTTGTAGTGTTGC	F	AAT	5	390
cons_gr1101	AAATTTGGGAACTTATTCGAGCGG	AACAGCCGTTTGTAGTGTTGC	F	AAT	5	391
cons_gr1101	GGCAATTCATACAGAGTCGCA	CCCATTACATTCTGTTCCTCAGT	F	AAT	5	281
cons_gr1101	GGCAATTCATACAGAGTCGCA	CGTTTGTAGTGTTGCTCGCC	F	AAT	5	300
cons_gr1101	GGCAATTCATACAGAGTCGCA	CCGTTTGTAGTGTTGCTCGC	F	AAT	5	301
cons_gr1101	GGCAATTCATACAGAGTCGCA	GCCGTTTGTAGTGTTGCTCG	F	AAT	5	302
cons_gr1101	GGCAATTCATACAGAGTCGCAG	CCCATTACATTCTGTTCCTCAGT	F	AAT	5	281
cons_gr1103	CGGACTTCTCAAGCCACCTT	TTGGCTGAGAACTTGCGGG	A	AG	8	302
cons_gr1103	CGGACTTCTCAAGCCACCTT	ATTGGCTGAGAACTTGCGGG	A	AG	8	303
cons_gr1103	CGGACTTCTCAAGCCACCTT	TATTGGCTGAGAACTTGCGGG	A	AG	8	304
cons_gr1103	CGGACTTCTCAAGCCACCTT	CCTGAGAGGGAAGAGTGTGG	A	AG	8	187
cons_gr1103	TTGCACGGACTTCTCAAGCC	CCTGAGAGGGAAGAGTGTGG	F	AG	8	192
cons_gr1103	CGGACTTCTCAAGCCACCTT	TGGATTCAGCGATCAGAGGC	A	AG	8	170
cons_gr1103	TTCCAAGCTCTCACTGCTTCA	GGATTCAGCGATCAGAGGCA	A	AG	8	120
cons_gr1103	CGGACTTCTCAAGCCACCTT	GGATTCAGCGATCAGAGGCA	A	AG	8	169
cons_gr1103	TCCAAGCTCTCACTGCTTCA	ATTGGCTGAGAACTTGCGGG	A	AG	8	253
cons_gr1103	CGGACTTCTCAAGCCACCTT	ACTCCTGAGAGGGAAGAGTGT	A	AG	8	190
cons_gr1103	TCCAAGCTCTCACTGCTTCA	TGGATTCAGCGATCAGAGGC	A	AG	8	120
cons_gr1103	TCCAAGCTCTCACTGCTTCA	GGATTCAGCGATCAGAGGCA	A	AG	8	119
cons_gr1103	CGGACTTCTCAAGCCACCTT	CACTTCCGAGGAGAGTGTGAT	A	AG	8	239
cons_gr1103	CGGACTTCTCAAGCCACCTT	CACTTCCGAGGAGAGTGTGA	A	AG	8	239
cons_gr1103	ACGGACTTCTCAAGCCACCT	CACTTCCGAGGAGAGTGTGA	A	AG	8	240
cons_gr1103	CACGGACTTCTCAAGCCACC	CACTTCCGAGGAGAGTGTGA	A	AG	8	241
cons_gr1103	TTGCACGGACTTCTCAAGCC	CACTTCCGAGGAGAGTGTGA	F	AG	8	244
cons_gr1103	TTTGCACGGACTTCTCAAGC	CACTTCCGAGGAGAGTGTGA	F	AG	8	245
cons_gr1104	CACCTGGAAATGGGCAGTCA	GCTAATTGCCATTGTGCATACCA	F	AT	6	378
cons_gr1104	CACCTGGAAATGGGCAGTCA	TGCCATTGTGCATACCAATTCA	F	AT	6	372
cons_gr1104	ACCTGGAAATGGGCAGTCAT	TTTCTCATTCGATCATGGCAGT	F	AT	6	258
cons_gr1104	CACCTGGAAATGGGCAGTCA	TTTCTCATTCGATCATGGCAGT	F	AT	6	259
cons_gr1104	CACCTGGAAATGGGCAGTCA	TCTCATTCGATCATGGCAGTATCA	F	AT	6	257
cons_gr1104	CACCTGGAAATGGGCAGTCA	CTTGTTCAGAAACAGGTTCAGTTT	F	AT	6	226
cons_gr1104	CACCTGGAAATGGGCAGTCA	TGCTAATTGCCATTGTGCATACC	F	AT	6	379
cons_gr1104	GGTGTTATACTCTTCCACCTGGA	GCTAATTGCCATTGTGCATACC	F	AT	6	393
cons_gr1104	GGTGTTATACTCTTCCACCTGGA	TGCTAATTGCCATTGTGCATACC	F	AT	6	394
cons_gr1104	GGTGTTATACTCTTCCACCTGGA	GCTAATTGCCATTGTGCATACCA	F	AT	6	393
cons_gr1104	AAATGAGGGTGAATGTAGCTGAA	TGCCATTGTGCATACCAATTCA	F	AT	6	301
cons_gr1104	AATGAGGGTGAATGTAGCTGAAA	TGCCATTGTGCATACCAATTCA	F	AT	6	300
cons_gr1104	AATGAGGGTGAATGTAGCTGAAA	GCTAATTGCCATTGTGCATACCA	F	AT	6	306
cons_gr1104	AATGAGGGTGAATGTAGCTGAAA	TTTCTCATTCGATCATGGCAGT	F	AT	6	187
cons_gr1104	AAATGAGGGTGAATGTAGCTGAA	TTTCTCATTCGATCATGGCAGT	F	AT	6	188
cons_gr1104	AAATGAGGGTGAATGTAGCTGAAA	TTTCTCATTCGATCATGGCAGT	F	AT	6	188
cons_gr1104	ACCTGGAAATGGGCAGTCAT	ATGTTTGACTTGTTCAGAAACAGG	F	AT	6	233
cons_gr1104	CACCTGGAAATGGGCAGTCA	ATGTTTGACTTGTTCAGAAACAGG	F	AT	6	234
cons_gr1105	GCACTAATAGCATTGTCGGAGG	TGTTTCGTTTGTCTTCTTTGAGGG	F	AAT	7	391
cons_gr1105	GCACTAATAGCATTGTCGGAGG	GTTTCGTTTGTCTTCTTTGAGGGA	F	AAT	7	390
cons_gr1105	CACTAATAGCATTGTCGGAGGGA	TGTTTCGTTTGTCTTCTTTGAGGG	F	AAT	7	390
cons_gr1105	AGGGAGACGAACTGAGGAGG	TGAGGGAGCATTCCAAGCAG	F	AAT	7	354
cons_gr1105	GGAGGGAGACGAACTGAGGA	TGAGGGAGCATTCCAAGCAG	F	AAT	7	356
cons_gr1105	CATTGTCGGAGGGAGACGAA	TGAGGGAGCATTCCAAGCAG	F	AAT	7	363
cons_gr1105	AGGGAGACGAACTGAGGAGG	TCCCTGCTTCCAGAATTCCC	F	AAT	7	287
cons_gr1105	GGAGGGAGACGAACTGAGGA	TCCCTGCTTCCAGAATTCCC	F	AAT	7	289
cons_gr1105	ATTGTCGGAGGGAGACGAAC	TCCCTGCTTCCAGAATTCCC	F	AAT	7	295
cons_gr1105	CATTGTCGGAGGGAGACGAA	TCCCTGCTTCCAGAATTCCC	F	AAT	7	296
cons_gr1105	GGAGGGAGACGAACTGAGGA	AGAGAACCTATCCACTTCTCTCTG	F	AAT	7	221
cons_gr1105	AGGGAGACGAACTGAGGAGG	GAGAACCTATCCACTTCTCTCTGA	F	AAT	7	218
cons_gr1105	GGAGGGAGACGAACTGAGGA	GAGAACCTATCCACTTCTCTCTGA	F	AAT	7	220
cons_gr1105	GGAGGGAGACGAACTGAGGA	CCCTGCTTCCAGAATTCCCT	F	AAT	7	288
cons_gr1105	CATTGTCGGAGGGAGACGAA	CCCTGCTTCCAGAATTCCCT	F	AAT	7	295
cons_gr1107	GAAACGTCCTCATGCATTGGT	TATAACACCCATGCCGATCGC	A	AG	9	190
cons_gr1107	AGAAACGTCCTCATGCATTGG	ATAACACCCATGCCGATCGC	A	AG	9	190
cons_gr1107	AAGAAACGTCCTCATGCATTGG	ATAACACCCATGCCGATCGC	A	AG	9	191
cons_gr1107	ACGTCCTCATGCATTGGTCA	CATGCCGATCGCGACAAATT	A	AG	9	178
cons_gr1107	ACGTCCTCATGCATTGGTCA	ATGCCGATCGCGACAAATTG	A	AG	9	177
cons_gr1107	ACGTCCTCATGCATTGGTCA	GCCGATCGCGACAAATTGTA	A	AG	9	175
cons_gr1107	TACAATTTGTCGCGATCGGC	CATTGGCATTCTTCCACAGCA	F	AT	5	281
cons_gr1107	TACAATTTGTCGCGATCGGC	ACATTGGCATTCTTCCACAGC	F	AT	5	282
cons_gr1107	TACAATTTGTCGCGATCGGC	ACTTTGCATCCTTTATCAAACCGT	F	AT	5	344
cons_gr1107	ATACAATTTGTCGCGATCGGC	ACTTTGCATCCTTTATCAAACCGT	F	AT	5	345
cons_gr1107	GCGATCGGCATGGGTGTTAT	CATTGGCATTCTTCCACAGCA	F	AT	5	270
cons_gr1107	GCGATCGGCATGGGTGTTAT	ACTTTGCATCCTTTATCAAACCGT	F	AT	5	333
cons_gr1107	GCGATCGGCATGGGTGTTATA	ACTTTGCATCCTTTATCAAACCGT	F	AT	5	333
cons_gr1107	ACAATTTGTCGCGATCGGC	ACTTTGCATCCTTTATCAAACCGT	F	AT	5	343
cons_gr1107	GCGATCGGCATGGGTGTTA	ACTTTGCATCCTTTATCAAACCGT	F	AT	5	333
cons_gr1107	GCGATCGGCATGGGTGTTAT	ACCATATCTGCCATTTCTCATTCA	F	AT	5	214
cons_gr1107	TACAATTTGTCGCGATCGGC	ACCATATCTGCCATTTCTCATTCA	F	AT	5	225
cons_gr1107	ATACAATTTGTCGCGATCGGC	ACCATATCTGCCATTTCTCATTCA	F	AT	5	226
cons_gr1107	TCCTCATGCATTGGTCAGGT	ACCATATCTGCCATTTCTCATTCA	G	AG	9	377
cons_gr1107	CGTCCTCATGCATTGGTCAG	ACCATATCTGCCATTTCTCATTCA	G	AG	9	379
cons_gr1107	ACGTCCTCATGCATTGGTCA	ACCATATCTGCCATTTCTCATTCA	G	AG	9	380
cons_gr1107	TGAATAAGAAACGTCCTCATGCA	ACCATATCTGCCATTTCTCATTCA	G	AG	9	390
cons_gr1107	GTGAATAAGAAACGTCCTCATGCA	ACCATATCTGCCATTTCTCATTCA	G	AG	9	391
cons_gr1107	TGTGAATAAGAAACGTCCTCATGC	ACCATATCTGCCATTTCTCATTCA	G	AG	9	392
cons_gr1111	TTACACGGGCATGGGAGGG	TTTAACCGCCGTCCTCCC	F	AAT	5	344
cons_gr1111	TTTACACGGGCATGGGAGG	TTTAACCGCCGTCCTCCC	F	AAT	5	345
cons_gr1111	TTTACACGGGCATGGGAGG	CCAACGTAAGGGACCATACAAT	F	AAT	5	328
cons_gr1111	TTTACACGGGCATGGGAGG	AATACCACTACCTCCTCACCC	F	AAT	5	304
cons_gr1111	TATGCACAGTTCGAGCGAGC	AATACCACTACCTCCTCACCC	F	AAT	5	223
cons_gr1111	TATGCACAGTTCGAGCGAGC	TTTAACCGCCGTCCTCCC	F	AAT	5	264
cons_gr1111	CGAGCTCTGAGCCATCGTTT	AATACCACTACCTCCTCACCC	F	AAT	5	208
cons_gr1111	CGAGCTCTGAGCCATCGTTT	TTTAACCGCCGTCCTCCC	F	AAT	5	249
cons_gr1111	TTTACACGGGCATGGGAGGG	TTTAACCGCCGTCCTCCC	F	AAT	5	345
cons_gr1111	TTTACACGGGCATGGGAGGG	AATACCACTACCTCCTCACCC	F	AAT	5	304
cons_gr1111	CAGTTCGAGCGAGCTCTGAG	AATACCACTACCTCCTCACCC	F	AAT	5	217
cons_gr1111	CAGTTCGAGCGAGCTCTGAG	TTTAACCGCCGTCCTCCC	F	AAT	5	258
cons_gr1112	TTGAAGAGGGTGTGGTCTGG	CCCGGTACTTTGAGGATCTTCT	F	AT	5	186
cons_gr1112	TGTGGTCTGGGAGGTGGTTA	CCCGGTACTTTGAGGATCTTCT	F	AT	5	176
cons_gr1112	TGTGGTCTGGGAGGTGGTTA	CCCGGTACTTTGAGGATCTTCTT	F	AT	5	176
cons_gr1112	CGCACGCACACACTCAATTT	CCCGGTACTTTGAGGATCTTCT	F	AT	5	294
cons_gr1112	CGCACGCACACACTCAATTT	CCCGGTACTTTGAGGATCTTCTT	F	AT	5	294
cons_gr1112	CGCACGCACACACTCAATTTA	CCCGGTACTTTGAGGATCTTCT	F	AT	5	294
cons_gr1114	CGTGAGTCCTAACATCGAGGT	CTGCTTCGGTATTTGCCTGG	F	AT	6	311
cons_gr1114	AGGCACGAAGGAGATCTACAA	CTGCTTCGGTATTTGCCTGG	F	AT	6	190
cons_gr1114	CGTGAGTCCTAACATCGAGGT	ATATTGGCTACTGCACAGTGC	F	AT	6	240
cons_gr1114	CGTGAGTCCTAACATCGAGGT	TGCTTCGGTATTTGCCTGGA	F	AT	6	310
cons_gr1114	AGGCACGAAGGAGATCTACAA	TGCTTCGGTATTTGCCTGGA	F	AT	6	189
cons_gr1114	AAGGCACGAAGGAGATCTACAA	TGCTTCGGTATTTGCCTGGA	F	AT	6	190
cons_gr1114	AGGCACGAAGGAGATCTACAAT	TGCTTCGGTATTTGCCTGGA	F	AT	6	189
cons_gr1114	GCACGAAGGAGATCTACAATCG	TGCTTCGGTATTTGCCTGGA	F	AT	6	187
cons_gr1114	AGGCACGAAGGAGATCTACAA	TATTGGCTACTGCACAGTGC	A	AT	6	118
cons_gr1114	AAGGCACGAAGGAGATCTACAA	TATTGGCTACTGCACAGTGC	A	AT	6	119
cons_gr1114	TCGTGAGTCCTAACATCGAGG	TGCTTCGGTATTTGCCTGGA	F	AT	6	311
cons_gr1114	AAGGCACGAAGGAGATCTACA	TGCTTCGGTATTTGCCTGGA	F	AT	6	190
cons_gr1114	AAGGCACGAAGGAGATCTACA	TATTGGCTACTGCACAGTGC	A	AT	6	119
cons_gr1114	TCGTGAGTCCTAACATCGAGG	TATTGGCTACTGCACAGTGC	F	AT	6	240
cons_gr1114	TTCGTGAGTCCTAACATCGAGG	TATTGGCTACTGCACAGTGC	F	AT	6	241
cons_gr1116	GCAAGTAAACTGGAGAAGCGC	TTCGCTCATATCCTTCTCTGCA	B	AT	8	307
cons_gr1116	CGCAGGGAGGTACAAGAGTT	TTCGCTCATATCCTTCTCTGCA	B	AT	8	343
cons_gr1116	TGGAGTCAACGTTGGATGAGA	TTCGCTCATATCCTTCTCTGCA	B	AT	8	270
cons_gr1116	GCAAGTAAACTGGAGAAGCGC	TCGCTCATATCCTTCTCTGCA	B	AT	8	306
cons_gr1116	CGCAGGGAGGTACAAGAGTT	TCGCTCATATCCTTCTCTGCA	B	AT	8	342
cons_gr1116	TGGAGTCAACGTTGGATGAGA	TCGCTCATATCCTTCTCTGCA	B	AT	8	269
cons_gr1116	ACCTTGAAGGCATCATAGGTGA	TCGCTCATATCCTTCTCTGCA	B	AT	8	195
cons_gr1116	GGCATCATAGGTGAGATGAGCA	TCGCTCATATCCTTCTCTGCA	B	AT	8	187
cons_gr1116	AGGTACAAGAGTTGAGAGCAGA	GACTCCAATTCAGCAATTTCTTGT	B	AT	8	398
cons_gr1116	GGAGGTACAAGAGTTGAGAGCA	GACTCCAATTCAGCAATTTCTTGT	B	AT	8	400
cons_gr1116	TGGAGTCAACGTTGGATGAGA	TCGCTCATATCCTTCTCTGCAA	B	AT	8	269
cons_gr1116	GCAAGTAAACTGGAGAAGCGC	TCGCTCATATCCTTCTCTGCAA	B	AT	8	306
cons_gr1116	CGCAGGGAGGTACAAGAGTT	TCGCTCATATCCTTCTCTGCAA	B	AT	8	342
cons_gr1116	AGGCATCATAGGTGAGATGAGC	TCGCTCATATCCTTCTCTGCA	B	AT	8	188
cons_gr1116	GGCATCATAGGTGAGATGAGCA	TCGCTCATATCCTTCTCTGCAA	B	AT	8	187
cons_gr1116	GGAGGTACAAGAGTTGAGAGCAG	GACTCCAATTCAGCAATTTCTTGT	B	AT	8	400
cons_gr1116	AGGCATCATAGGTGAGATGAGC	TCTTCGCTCATATCCTTCTCTGC	B	AT	8	191
cons_gr1116	GGCATCATAGGTGAGATGAGCA	TCTTCGCTCATATCCTTCTCTGC	B	AT	8	190
cons_gr1118	GCCGCGTATTGATCGGTGTA	ATTCCTGAACGAAGCACCCA	B	AT	5	344
cons_gr1118	CCGCGTATTGATCGGTGTAC	GGTCCTCTTTGGCCGCATAA	B	AT	5	257
cons_gr1118	GCCGCGTATTGATCGGTGTA	GGTCCTCTTTGGCCGCATAA	B	AT	5	258
cons_gr1118	GCCGCGTATTGATCGGTGTA	TGTCAGTGTTTGCGACATACC	B	AT	5	231
cons_gr1118	GCCGCGTATTGATCGGTGTA	TTCCTGAACGAAGCACCCAT	B	AT	5	343
cons_gr1118	GCCGCGTATTGATCGGTGTA	TCCTGAACGAAGCACCCATT	B	AT	5	342
cons_gr1118	CCGCGTATTGATCGGTGTACT	ACGAAGCACCCATTACGACA	B	AT	5	335
cons_gr1118	CCGCGTATTGATCGGTGTAC	ACGAAGCACCCATTACGACA	B	AT	5	335
cons_gr1118	GCCGCGTATTGATCGGTGTA	ACGAAGCACCCATTACGACA	B	AT	5	336
cons_gr1118	TGGATCGTCCAGTACATATGGT	AATAACTCCAGGGTCCTCTTTGG	B	AT	5	140
cons_gr1118	TGGATCGTCCAGTACATATGGT	ACAGAAATAACTCCAGGGTCCT	B	AT	5	145
cons_gr1118	TGGATCGTCCAGTACATATGGT	GGTCCTCTTTGGCCGCATAA	B	AT	5	129
cons_gr1118	TGGATCGTCCAGTACATATGGT	TCCTCTTTGGCCGCATAAGA	B	AT	5	127
cons_gr1118	GCCGCGTATTGATCGGTGTA	TCCTCTTTGGCCGCATAAGA	B	AT	5	256
cons_gr1118	TGGATCGTCCAGTACATATGGT	TGGCCGCATAAGACTTCTTGT	B	AT	5	120
cons_gr1118	GCCGCGTATTGATCGGTGTA	TGTCAGTGTTTGCGACATACCT	B	AT	5	231
cons_gr1118	TGGATCGTCCAGTACATATGGT	ACAGAAATAACTCCAGGGTCCTC	B	AT	5	145
cons_gr1118	TCGGTGTACTTGAGCTTAGCA	TGGCCGCATAAGACTTCTTGT	B	AT	5	237
cons_gr1122	ACGCACTTCACAGCACTAAAC	CCCTAAGCTCTAAGCCGAGA	F	AAT	8	238
cons_gr1122	GACGCACTTCACAGCACTAA	CCCTAAGCTCTAAGCCGAGA	F	AAT	8	239
cons_gr1122	TGACGCACTTCACAGCACTA	CCCTAAGCTCTAAGCCGAGA	F	AAT	8	240
cons_gr1122	ATGACGCACTTCACAGCACT	CCCTAAGCTCTAAGCCGAGA	F	AAT	8	241
cons_gr1122	CGAATGACGCACTTCACAGC	CCCTAAGCTCTAAGCCGAGA	F	AAT	8	244
cons_gr1122	TGACGCACTTCACAGCACTA	TCCCAAATTTCAAGCTACGACA	F	AAT	8	314
cons_gr1122	ATGACGCACTTCACAGCACT	TCCCAAATTTCAAGCTACGACA	F	AAT	8	315
cons_gr1122	CGAATGACGCACTTCACAGC	TCCCAAATTTCAAGCTACGACA	F	AAT	8	318
cons_gr1122	ACTTCTTCTGAGACATCCGCA	CCCTAAGCTCTAAGCCGAGA	F	AAT	8	119
cons_gr1122	TCCCACTGTAAATTCGAACATGA	CCCTAAGCTCTAAGCCGAGA	F	AAT	8	146
cons_gr1122	ACTTCTTCTGAGACATCCGCA	CCCTAAGCTCTAAGCCGAGAA	F	AAT	8	119
cons_gr1122	GACGCACTTCACAGCACTAA	CCCTAAGCTCTAAGCCGAGAA	F	AAT	8	239
cons_gr1122	ACTTCTTCTGAGACATCCGCA	TTTCAAGCTACGACAAGAGTCAA	F	AAT	8	186
cons_gr1122	ACTTCTTCTGAGACATCCGCAA	CCCTAAGCTCTAAGCCGAGA	F	AAT	8	119
cons_gr1122	CTTCTTCTGAGACATCCGCAAG	AAGCTCTAAGCCGAGAAATGTAAA	A	AAT	8	114
cons_gr1122	ACTTCTTCTGAGACATCCGCAA	AAGCTCTAAGCCGAGAAATGTAAA	A	AAT	8	115
cons_gr1122	ACTTCTTCTGAGACATCCGCA	AAGCTCTAAGCCGAGAAATGTAAA	A	AAT	8	115
cons_gr1122	TCCCACTGTAAATTCGAACATGAA	AAGCTCTAAGCCGAGAAATGTAAA	A	AAT	8	142
cons_gr1122	TCCCACTGTAAATTCGAACATGA	AAGCTCTAAGCCGAGAAATGTAAA	A	AAT	8	142
cons_gr1122	TGACGCACTTCACAGCACTA	AAGCTCTAAGCCGAGAAATGTAAA	A	AAT	8	236
cons_gr1122	ATGACGCACTTCACAGCACT	AAGCTCTAAGCCGAGAAATGTAAA	A	AAT	8	237
cons_gr1122	AATGACGCACTTCACAGCAC	AAGCTCTAAGCCGAGAAATGTAAA	A	AAT	8	238
cons_gr1122	CGAATGACGCACTTCACAGC	AAGCTCTAAGCCGAGAAATGTAAA	A	AAT	8	240
cons_gr1122	ACGAATGACGCACTTCACAG	AAGCTCTAAGCCGAGAAATGTAAA	A	AAT	8	241
cons_gr1122	AACGAATGACGCACTTCACAG	AAGCTCTAAGCCGAGAAATGTAAA	A	AAT	8	242
cons_gr1122	GCCACGGATATACGTCAAATTCC	TCCCAAATTTCAAGCTACGACA	F	AAT	8	357
cons_gr1122	GCCACGGATATACGTCAAATTCC	TTCCCAAATTTCAAGCTACGACA	F	AAT	8	358
cons_gr1122	GCCACGGATATACGTCAAATTCC	TCCCAAATTTCAAGCTACGACAA	F	AAT	8	357
cons_gr1122	TCATCCCACTGTAAATTCGAACA	CCCTAAGCTCTAAGCCGAGA	F	AAT	8	149
cons_gr1122	TCATCCCACTGTAAATTCGAACA	AAGCTCTAAGCCGAGAAATGTAAA	A	AAT	8	145
cons_gr1122	ACAATTGTTGTTACAGCAGCG	CCCTAAGCTCTAAGCCGAGA	F	AAT	8	397
cons_gr1122	ACAATTGTTGTTACAGCAGCGA	CCCTAAGCTCTAAGCCGAGA	F	AAT	8	397
cons_gr1122	ACAATTGTTGTTACAGCAGCGA	CCCTAAGCTCTAAGCCGAGAA	F	AAT	8	397
cons_gr1123	ACTACGAGCAGCATTTCAATGT	TCGAAATGACAACGCAACGT	F	AAT	5	185
cons_gr1123	ACTACGAGCAGCATTTCAATGT	ATCGAAATGACAACGCAACGT	F	AAT	5	186
cons_gr1123	AGGAGGTTAACATCGAGAAGTACT	TCGAAATGACAACGCAACGT	F	AAT	5	241
cons_gr1123	AGGAGGTTAACATCGAGAAGTACT	ATCGAAATGACAACGCAACGT	F	AAT	5	242
cons_gr1123	ACTACGAGCAGCATTTCAATGTT	TCGAAATGACAACGCAACGT	F	AAT	5	185
cons_gr1123	TGTAAGGAGGTTAACATCGAGAAG	ACGTTTCAGAGAACAGCTGGA	F	AAT	5	291
cons_gr1123	TGTAAGGAGGTTAACATCGAGAAG	ACGTTTCAGAGAACAGCTGG	F	AAT	5	291
cons_gr1123	GTAAGGAGGTTAACATCGAGAAGT	ACGTTTCAGAGAACAGCTGGA	F	AAT	5	290
cons_gr1123	AGGAGGTTAACATCGAGAAGTACT	ACGTTTCAGAGAACAGCTGGA	F	AAT	5	287
cons_gr1123	ACTACGAGCAGCATTTCAATGT	ACGTTTCAGAGAACAGCTGG	F	AAT	5	231
cons_gr1123	ACTACGAGCAGCATTTCAATGT	ACGTTTCAGAGAACAGCTGGA	F	AAT	5	231
cons_gr1123	ACTACGAGCAGCATTTCAATGTT	ACGTTTCAGAGAACAGCTGGA	F	AAT	5	231
cons_gr1125	TGACACCACGGTTTAAGGACA	TGCGCTACGGAAATCAATCC	F	AT	5	383
cons_gr1125	TGACACCACGGTTTAAGGACA	TGCGCTACGGAAATCAATCCT	F	AT	5	383
cons_gr1125	TGACACCACGGTTTAAGGACA	GTGCGCTACGGAAATCAATCC	F	AT	5	384
cons_gr1125	TGACACCACGGTTTAAGGACA	TGTTGCCACGGAGGGTATTC	F	AT	5	211
cons_gr1125	TGTTCGGTGCTTCATTATCTTACA	TGCGCTACGGAAATCAATCC	F	AT	5	253
cons_gr1125	TGTTCGGTGCTTCATTATCTTACA	TGCGCTACGGAAATCAATCCT	F	AT	5	253
cons_gr1125	TGTTCGGTGCTTCATTATCTTACA	GTGCGCTACGGAAATCAATCC	F	AT	5	254
cons_gr1125	TGTTCGGTGCTTCATTATCTTACA	AGGAGATGAAATTTGTTGCCACG	F	AT	5	94
cons_gr1125	TGTTCGGTGCTTCATTATCTTACA	AGATGAAATTTGTTGCCACGGA	F	AT	5	91
cons_gr1125	TGTTCGGTGCTTCATTATCTTACA	AGATGAAATTTGTTGCCACGGAG	F	AT	5	91
cons_gr1125	TGATGTCTTTGACACCACGGT	TGCGCTACGGAAATCAATCC	F	AT	5	392
cons_gr1125	TGATGTCTTTGACACCACGGT	TGCGCTACGGAAATCAATCCT	F	AT	5	392
cons_gr1125	TGATGTCTTTGACACCACGGT	GTGCGCTACGGAAATCAATCC	F	AT	5	393
cons_gr1125	TGATGTCTTTGACACCACGGT	TTGTTGCCACGGAGGGTATT	F	AT	5	221
cons_gr1125	TGATGTCTTTGACACCACGGT	TGTTGCCACGGAGGGTATTC	F	AT	5	220
cons_gr1126	ATCCTTGTTTATTGGGTCACACT	TGCACAAATGGATGTACTATCGAC	F	AAT	5	391
cons_gr1126	ATCCTTGTTTATTGGGTCACACT	GCACAAATGGATGTACTATCGACA	F	AAT	5	390
cons_gr1126	TAATCACAGTCCTGAGGCGG	TTGAAACCAACTCTCCATTCCAT	F	AAT	5	325
cons_gr1126	TAATCACAGTCCTGAGGCGG	GCACAAATGGATGTACTATCGACA	F	AAT	5	351
cons_gr1126	TAATCACAGTCCTGAGGCGG	TGCACAAATGGATGTACTATCGAC	F	AAT	5	352
cons_gr1126	AATCACAGTCCTGAGGCGGA	GCACAAATGGATGTACTATCGACA	F	AAT	5	350
cons_gr1126	AATCACAGTCCTGAGGCGGA	AGATTACGGTAGTTCAGTTGTGCT	F	AAT	5	240
cons_gr1126	TAATCACAGTCCTGAGGCGG	AGATTACGGTAGTTCAGTTGTGCT	F	AAT	5	241
cons_gr1126	TAATCACAGTCCTGAGGCGG	GATTACGGTAGTTCAGTTGTGCTG	F	AAT	5	240
cons_gr1126	ACAGTCCTGAGGCGGAGAAG	TGACTAGACAATTGCGGTCTCT	F	AAT	5	187
cons_gr1126	TAATCACAGTCCTGAGGCGG	TTTGAAACCAACTCTCCATTCCA	F	AAT	5	326
cons_gr1126	AATCACAGTCCTGAGGCGGA	TTTGAAACCAACTCTCCATTCCA	F	AAT	5	325
cons_gr1126	ACAGTCCTGAGGCGGAGAA	ACGGTAGTTCAGTTGTGCTG	F	AAT	5	231
cons_gr1126	AATCACAGTCCTGAGGCGGA	ACGGTAGTTCAGTTGTGCTG	F	AAT	5	235
cons_gr1126	TAATCACAGTCCTGAGGCGG	ACGGTAGTTCAGTTGTGCTG	F	AAT	5	236
cons_gr1126	TGTTACACATTGTCGCAATGC	ACGGTAGTTCAGTTGTGCTG	B	AAT	5	111
cons_gr1126	TGTTACACATTGTCGCAATGCT	ACGGTAGTTCAGTTGTGCTG	B	AAT	5	111
cons_gr1126	CAGTCCTGAGGCGGAGAAG	TGACTAGACAATTGCGGTCTCT	F	AAT	5	186
cons_gr1126	ACAGTCCTGAGGCGGAGAA	TGACTAGACAATTGCGGTCTCT	F	AAT	5	187
cons_gr1126	GTTACACATTGTCGCAATGCTG	ACGGTAGTTCAGTTGTGCTG	B	AAT	5	110
cons_gr1126	CCACTATCCTTGTTTATTGGGTCA	GCACAAATGGATGTACTATCGACA	F	AAT	5	395
cons_gr1128	AATCTCTCCGTCGCAGGTTG	CACACGAGACAGCGGAGTAG	F	AG	5	176
cons_gr1128	ATAAATTTCGAATGTTGCGCACAC	GGTACGGGAGAAGCACTGAT	B	AG	5	390
cons_gr1128	ATAAATTTCGAATGTTGCGCACAC	GGTACGGGAGAAGCACTGATT	B	AG	5	390
cons_gr1128	GAATGTTGCGCACACCTCTG	GGTACGGGAGAAGCACTGAT	B	AG	5	381
cons_gr1128	AATCTCTCCGTCGCAGGTTG	GGTACGGGAGAAGCACTGAT	F	AG	5	350
cons_gr1128	TGAAATCTCTCCGTCGCAGG	CACACGAGACAGCGGAGTAG	F	AG	5	179
cons_gr1128	GGTGAAATCTCTCCGTCGCA	CACACGAGACAGCGGAGTAG	F	AG	5	181
cons_gr1128	GAATGTTGCGCACACCTCTG	CACACGAGACAGCGGAGTAG	B	AG	5	207
cons_gr1128	GAATGTTGCGCACACCTCTG	ACACGAGACAGCGGAGTAGA	B	AG	5	206
cons_gr1128	ATAAATTTCGAATGTTGCGCACA	GGTACGGGAGAAGCACTGAT	B	AG	5	390
cons_gr1128	TTTCGAATGTTGCGCACACC	TAAATCGAACGCCTGCAGGT	B	AG	5	361
cons_gr1128	GAATGTTGCGCACACCTCTG	TAAATCGAACGCCTGCAGGT	B	AG	5	357
cons_gr1128	GGTGAAATCTCTCCGTCGCA	TAAATCGAACGCCTGCAGGT	F	AG	5	331
cons_gr1128	TGAAATCTCTCCGTCGCAGG	TAAATCGAACGCCTGCAGGT	F	AG	5	329
cons_gr1128	AATCTCTCCGTCGCAGGTTG	TAAATCGAACGCCTGCAGGT	F	AG	5	326
cons_gr1128	CAGGTTGCGCATGAAGTTCG	TAAATCGAACGCCTGCAGGT	B	AG	5	313
cons_gr1128	AGGTTGCGCATGAAGTTCGA	TAAATCGAACGCCTGCAGGT	B	AG	5	312
cons_gr1128	ATAGCGACTCAACCTGCAGG	TAAATCGAACGCCTGCAGGT	B	AG	5	286
cons_gr1128	GGTTATCCAATGAACGCGGC	TAAATCGAACGCCTGCAGGT	B	AG	5	262
cons_gr1128	ATCCAATGAACGCGGCATTC	TAAATCGAACGCCTGCAGGT	B	AG	5	258
cons_gr1128	GCTGCGCACACTCTTTAACC	TAAATCGAACGCCTGCAGGT	B	AG	5	233
cons_gr1128	GGTTATCCAATGAACGCGGC	CACACGAGACAGCGGAGTAG	B	AG	5	112
cons_gr1128	ATAGCGACTCAACCTGCAGG	CACACGAGACAGCGGAGTAG	B	AG	5	136
cons_gr1128	GGTTATCCAATGAACGCGGC	ACACGAGACAGCGGAGTAGA	B	AG	5	111
cons_gr1128	GGTTGCGCATGAAGTTCGAA	TAAATCGAACGCCTGCAGGT	B	AG	5	311
cons_gr1128	GGTTGCGCATGAAGTTCGAA	CACACGAGACAGCGGAGTAG	B	AG	5	161
cons_gr1128	GGTTGCGCATGAAGTTCGAA	ACACGAGACAGCGGAGTAGA	B	AG	5	160
cons_gr1128	GGTTGCGCATGAAGTTCGAA	CACGAGACAGCGGAGTAGAG	B	AG	5	159
cons_gr112	CCAAATCAACCCACATGTCGG	GTGGTCACATGAGAATGCCC	F	AC	8	295
cons_gr112	AGAACCGATTTGTGTTCCAAGT	TCCCTGCTTTAGATGAGTCACAG	A	AC	8	291
cons_gr112	AGAACCGATTTGTGTTCCAAGT	CCCTGCTTTAGATGAGTCACAGT	A	AC	8	290
cons_gr112	CCAAATCAACCCACATGTCGG	CCCTGCTTTAGATGAGTCACAGT	A	AC	8	261
cons_gr112	CCAAATCAACCCACATGTCGG	TCCCTGCTTTAGATGAGTCACAG	A	AC	8	262
cons_gr112	CCAAATCAACCCACATGTCGG	AGGTGGTCACATGAGAATGCC	F	AC	8	297
cons_gr112	CCAAATCAACCCACATGTCGG	GGTCACTGAGAGTCTTCACCG	A	AC	8	163
cons_gr112	AGAACCGATTTGTGTTCCAAGT	TCCCTGCTTTAGATGAGTCACA	A	AC	8	291
cons_gr112	CCAAATCAACCCACATGTCGG	TCCCTGCTTTAGATGAGTCACA	A	AC	8	262
cons_gr112	CCAAATCAACCCACATGTCGG	GGTGGTCACATGAGAATGCC	F	AC	8	296
cons_gr112	GGCGTTGTGACTGAAGTTGT	GGTCACTGAGAGTCTTCACCG	A	AC	8	120
cons_gr112	TGGCGTTGTGACTGAAGTTG	GTGGTCACATGAGAATGCCC	F	AC	8	253
cons_gr112	TGGCGTTGTGACTGAAGTTG	GGGTCACTGAGAGTCTTCACC	A	AC	8	122
cons_gr112	TGGCGTTGTGACTGAAGTTG	GGTCACTGAGAGTCTTCACCG	A	AC	8	121
cons_gr112	GGCGTTGTGACTGAAGTTGT	CACTGGTGAATGACGAAGGGA	A	AC	8	163
cons_gr112	TGGCGTTGTGACTGAAGTTG	CACTGGTGAATGACGAAGGGA	A	AC	8	164
cons_gr112	CCAAATCAACCCACATGTCGG	CACTGGTGAATGACGAAGGGA	A	AC	8	206
cons_gr112	ACGTGGTGTTTGACGATGGG	GGTGGTCACATGAGAATGCC	F	AC	8	377
cons_gr112	ACGTGGTGTTTGACGATGGG	AGGTGGTCACATGAGAATGCC	F	AC	8	378
cons_gr112	ACGTGGTGTTTGACGATGGG	GTGGTCACATGAGAATGCCC	F	AC	8	376
cons_gr112	CCAAATCAACCCACATGTCGG	CACTGGTGAATGACGAAGGG	A	AC	8	206
cons_gr112	CCAAATCAACCCACATGTCGG	ACTGGTGAATGACGAAGGGA	A	AC	8	205
cons_gr112	ACGTGGTGTTTGACGATGGG	CACTGGTGAATGACGAAGGGA	F	AC	8	287
cons_gr112	ACGTGGTGTTTGACGATGGG	GGTCACTGAGAGTCTTCACCG	F	AC	8	244
cons_gr1131	GGGTCAACCGTTAGAGGCTC	GCAGCGGGTAGTAGCGAATT	F	AAT	5	248
cons_gr1131	GGGTCAACCGTTAGAGGCTC	AGCGAGAGTCGATGCATCAC	F	AAT	5	270
cons_gr1131	GGGTCAACCGTTAGAGGCTC	ACCATGTCGGATACAGGTGC	A	AAT	5	177
cons_gr1131	GGGTCAACCGTTAGAGGCTC	TCGTCCACGAACACTGGAAC	A	AAT	5	142
cons_gr1131	GGTCAACCGTTAGAGGCTCA	ACGAACACTGGAACGCAGTA	A	AAT	5	135
cons_gr1131	GGGTCAACCGTTAGAGGCTC	ACGAACACTGGAACGCAGTA	A	AAT	5	136
cons_gr1131	TACCTTAGATGTAGGGTCAACCG	ACCATGTCGGATACAGGTGC	A	AAT	5	190
cons_gr1131	GGGTCAACCGTTAGAGGCTC	CATGTCGGATACAGGTGCCC	A	AAT	5	175
cons_gr1131	TAGCTTGTACCTTAGATGTAGGGT	AGCGAGAGTCGATGCATCAC	F	AAT	5	290
cons_gr1131	TAGCTTGTACCTTAGATGTAGGGT	AGCGAGAGTCGATGCATCA	F	AAT	5	290
cons_gr1131	AGGGTCAACCGTTAGAGGCT	ATCCTTCGGTATGGAACGGG	F	AAT	5	204
cons_gr1131	AGGGTCAACCGTTAGAGGCT	AGCGAGAGTCGATGCATCAC	F	AAT	5	271
cons_gr1131	GGGTCAACCGTTAGAGGCTC	ATCCTTCGGTATGGAACGGG	F	AAT	5	203
cons_gr1131	GGTCAACCGTTAGAGGCTCA	ATCCTTCGGTATGGAACGGG	F	AAT	5	202
cons_gr1131	ACCTTAGATGTAGGGTCAACCG	AACCATGTCGGATACAGGTGC	A	AAT	5	190
cons_gr1131	GTACCTTAGATGTAGGGTCAACCG	ACCATGTCGGATACAGGTGC	A	AAT	5	191
cons_gr1131	AGGGTCAACCGTTAGAGGCT	ACGAACACTGGAACGCAGTA	A	AAT	5	137
cons_gr1133	TGTGTTCACCAAGCAAAGTATACG	CCATTTAACGTGACCACCCG	F	AT	19	319
cons_gr1133	AGTTCATAAACAACTCCATCACCT	CCATTTAACGTGACCACCCG	B	AT	19	220
cons_gr1133	AGTTCATAAACAACTCCATCACCT	AGGGTGGACCATTTAACGTGA	B	AT	19	228
cons_gr1133	AGTTCATAAACAACTCCATCACCT	GCGCGTGATATACTTGAAAGC	B	AT	19	289
cons_gr1133	AGTTCATAAACAACTCCATCACCT	GCGCGTGATATACTTGAAAGCA	B	AT	19	289
cons_gr1133	AGTTCATAAACAACTCCATCACCT	GCGCGTGATATACTTGAAAGCAA	B	AT	19	289
cons_gr1133	AGTTCATAAACAACTCCATCACCT	TCCGACTCATGGCTCCAATC	B	AT	19	333
cons_gr1133	AGTTCATAAACAACTCCATCACCT	CTTCCGACTCATGGCTCCAA	B	AT	19	335
cons_gr1133	AGTTCATAAACAACTCCATCACCT	TTGCTTCCGACTCATGGCTC	B	AT	19	338
cons_gr1133	AGTTCATAAACAACTCCATCACCT	TGTTGCTTCCGACTCATGGC	B	AT	19	340
cons_gr1133	AGTTCATAAACAACTCCATCACCT	CTGTTGCTTCCGACTCATGG	B	AT	19	341
cons_gr1133	AGTTCATAAACAACTCCATCACCT	CCTGTTGCTTCCGACTCATG	B	AT	19	342
cons_gr1133	TGTTCACCAAGCAAAGTATACGT	TCGGCGCGTGATATACTTGA	F	AT	19	389
cons_gr1133	ACCTTGCTGACATTTAGTTGACA	CCATTTAACGTGACCACCCG	F	AT	19	282
cons_gr1133	TGTTCACCAAGCAAAGTATACGT	CCATTTAACGTGACCACCCG	F	AT	19	317
cons_gr1133	AGTTCATAAACAACTCCATCACCT	CCATTTAACGTGACCACCCGA	B	AT	19	220
cons_gr1133	AGTTCATAAACAACTCCATCACCT	ACAGGGTGGACCATTTAACGT	F	AT	19	230
cons_gr1133	ACCTTGCTGACATTTAGTTGACAC	TCGGCGCGTGATATACTTGA	F	AT	19	354
cons_gr1133	ACCTTGCTGACATTTAGTTGACAC	CTTCCGACTCATGGCTCCAA	F	AT	19	397
cons_gr1133	CCTTGCTGACATTTAGTTGACACA	TCGGCGCGTGATATACTTGA	F	AT	19	353
cons_gr1133	CCTTGCTGACATTTAGTTGACACA	CTTCCGACTCATGGCTCCAA	F	AT	19	396
cons_gr1133	CCTTGCTGACATTTAGTTGACACA	TTGCTTCCGACTCATGGCTC	F	AT	19	399
cons_gr1133	CCTTGCTGACATTTAGTTGACACA	CCATTTAACGTGACCACCCG	F	AT	19	281
cons_gr1133	ACCTTGCTGACATTTAGTTGACAC	CCATTTAACGTGACCACCCG	F	AT	19	282
cons_gr1133	GTGTTCACCAAGCAAAGTATACGT	CCATTTAACGTGACCACCCG	F	AT	19	318
cons_gr1134	GGCAACGAGCTGAGCCTTAT	GCCAAACACCGTTTCAAATACC	A	AG	5	165
cons_gr1134	GGCAACGAGCTGAGCCTTAT	AGCCAAACACCGTTTCAAATACC	A	AG	5	166
cons_gr1134	TTAGTGGCAACGAGCTGAGC	GCCAAACACCGTTTCAAATACC	A	AG	5	170
cons_gr1134	TGTACTCACCACGTCGTGTC	GCCAAACACCGTTTCAAATACC	A	AG	5	111
cons_gr1134	TGTACTCACCACGTCGTGTC	AGCCAAACACCGTTTCAAATACC	A	AG	5	112
cons_gr1134	CGTCGTGTCTGGGTTCACAA	GCCAAACACCGTTTCAAATACC	A	AG	5	100
cons_gr1134	CCCTCAATTCACGGCAGAGA	GCCAAACACCGTTTCAAATACC	A	AG	5	198
cons_gr1134	CCCTCAATTCACGGCAGAGA	AGCCAAACACCGTTTCAAATACC	A	AG	5	199
cons_gr1134	CCCTCAATTCACGGCAGAGA	ACATTTAGCCAAACACCGTTTCA	A	AG	5	205
cons_gr1137	TGTCAGAACGGTCGTAGATGA	ACTCCCATCTGTTCTCAATAGGG	F	AT	6	338
cons_gr1137	CTGTCAGAACGGTCGTAGATGA	ACTCCCATCTGTTCTCAATAGGG	F	AT	6	339
cons_gr1137	CTGTCAGAACGGTCGTAGATG	ACTCCCATCTGTTCTCAATAGGG	F	AT	6	339
cons_gr1137	ACTGTCAGAACGGTCGTAGA	ACTCCCATCTGTTCTCAATAGGG	F	AT	6	340
cons_gr1137	CGTGTTAACCATGTCAGCAACA	ACTCCCATCTGTTCTCAATAGGG	F	AT	6	203
cons_gr1137	CAGCAACATAACATTGAAGACACA	ACTCCCATCTGTTCTCAATAGGG	F	AT	6	189
cons_gr1137	GCAACATAACATTGAAGACACAGT	ACTCCCATCTGTTCTCAATAGGG	F	AT	6	187
cons_gr1137	GCAACATAACATTGAAGACACAGT	AACTCCCATCTGTTCTCAATAGGG	F	AT	6	188
cons_gr1137	ACTGTCAGAACGGTCGTAGATG	ACATCAACTCCCATCTGTTCTCA	F	AT	6	346
cons_gr1137	ACTGTCAGAACGGTCGTAGA	ACATCAACTCCCATCTGTTCTCA	F	AT	6	346
cons_gr1137	TCGTGAATTGAGTGTTCCACAG	ACATCAACTCCCATCTGTTCTCA	F	AT	6	265
cons_gr1137	CGTGAATTGAGTGTTCCACAGA	ACATCAACTCCCATCTGTTCTCA	F	AT	6	264
cons_gr1137	TCGTGAATTGAGTGTTCCACAGA	ACATCAACTCCCATCTGTTCTCA	F	AT	6	265
cons_gr1137	TCGTGTTAACCATGTCAGCAAC	ACATCAACTCCCATCTGTTCTCA	F	AT	6	210
cons_gr1137	CGTGTTAACCATGTCAGCAACA	ACATCAACTCCCATCTGTTCTCA	F	AT	6	209
cons_gr1138	TTTGAAGCTGGTCTCGATACG	TGAGGAGGAATTGCTGTATCAGG	B	AG	5	190
cons_gr1138	TTTGAAGCTGGTCTCGATACGA	TGAGGAGGAATTGCTGTATCAGG	B	AG	5	190
cons_gr1138	TTTGAAGCTGGTCTCGATACGA	GTAAGCAGTTCAATGGTTCTTTCC	B	AG	5	290
cons_gr1138	TTGAAGCTGGTCTCGATACGA	AGCAGTTCAATGGTTCTTTCCA	B	AG	5	286
cons_gr1138	TGAAGCTGGTCTCGATACGA	TGATGAGGAGGAATTGCTGTATCA	B	AG	5	191
cons_gr1138	TGAAGCTGGTCTCGATACGA	AGCAGTTCAATGGTTCTTTCCA	B	AG	5	285
cons_gr1138	TGAAGCTGGTCTCGATACGA	AAGCAGTTCAATGGTTCTTTCCA	B	AG	5	286
cons_gr1138	TATTTGAAGCTGGTCTCGATACGA	AAGCAGTTCAATGGTTCTTTCCA	B	AG	5	290
cons_gr1138	ATTTGAAGCTGGTCTCGATACGA	TAAGCAGTTCAATGGTTCTTTCCA	B	AG	5	290
cons_gr1138	TGAAGCTGGTCTCGATACGA	TCAAATGCAGCGTCAGCAAC	B	AG	5	152
cons_gr1138	TGAAGCTGGTCTCGATACGA	CAAATGCAGCGTCAGCAACT	B	AG	5	151
cons_gr1138	TGAAGCTGGTCTCGATACGA	ATGCAGCGTCAGCAACTTTG	B	AG	5	148
cons_gr113	GGTAACGGGACTTCATGCGA	CGACAGTGACAACGACAATGA	F	AAT	6	143
cons_gr113	GGTAACGGGACTTCATGCGA	CGACAGTGACAACGACAATGAC	F	AAT	6	143
cons_gr113	CACAAGAGGACCATCGGACA	CGACAGTGACAACGACAATGAC	F	AAT	6	229
cons_gr113	ACGCATCGGAGACCATTTGT	CGACAGTGACAACGACAATGAC	F	AAT	6	267
cons_gr113	GGTAACGGGACTTCATGCGA	ACACTGACACTGACACTGACA	F	AAT	6	123
cons_gr113	GGTAACGGGACTTCATGCGA	ACACTGACACTGACACTGACA	F	AAT	6	123
cons_gr113	TACTTGCCCTGTGTACGACG	ACACTGACACTGACACTGACA	F	AAT	6	142
cons_gr113	TACTTGCCCTGTGTACGACG	ACACTGACACTGACACTGACA	F	AAT	6	142
cons_gr113	CACAAGAGGACCATCGGACA	ACACTGACACTGACACTGACA	F	AAT	6	209
cons_gr113	CACAAGAGGACCATCGGACA	ACACTGACACTGACACTGACA	F	AAT	6	209
cons_gr113	ACGCATCGGAGACCATTTGT	ACACTGACACTGACACTGACA	F	AAT	6	247
cons_gr113	ACGCATCGGAGACCATTTGT	ACACTGACACTGACACTGACA	F	AAT	6	247
cons_gr113	TCATTGTCGTTGTCACTGTCG	TCTTCGGCCTTGGCCTTATT	D	AATGAC	9	143
cons_gr113	TCATTGTCGTTGTCACTGTCG	CGCTGATTTGTTACGAACAGGA	D	AATGAC	9	232
cons_gr113	TCATTGTCGTTGTCACTGTCG	CGAACCTCGAACCTTCACCA	D	AATGAC	9	264
cons_gr113	GTCATTGTCGTTGTCACTGTCG	TCTTCGGCCTTGGCCTTATT	D	AATGAC	9	144
cons_gr113	GTCATTGTCGTTGTCACTGTCG	AATCTTCGGCCTTGGCCTTA	D	AATGAC	9	146
cons_gr113	GTCATTGTCGTTGTCACTGTCG	CGCTGATTTGTTACGAACAGGA	D	AATGAC	9	233
cons_gr113	GTCATTGTCGTTGTCACTGTCG	TCGCTGATTTGTTACGAACAGG	D	AATGAC	9	234
cons_gr113	GTCATTGTCGTTGTCACTGTCG	CGAACCTCGAACCTTCACCA	D	AATGAC	9	265
cons_gr113	GTCATTGTCGTTGTCACTGTCG	TCGAACCTCGAACCTTCACC	D	AATGAC	9	266
cons_gr113	TGTCAGTGTCAGTGTCAGTGT	CGAACCTCGAACCTTCACCA	G	AATGAC	9	290
cons_gr113	TGTCAGTGTCAGTGTCAGTGT	CGAACCTCGAACCTTCACCA	G	AATGAC	9	290
cons_gr113	TGTCAGTGTCAGTGTCAGTGT	TCGAACCTCGAACCTTCACC	G	AATGAC	9	291
cons_gr113	TCAGTGTCAGTGTCAGTGTCA	CGAACCTCGAACCTTCACCA	G	AATGAC	9	288
cons_gr113	TGTCAGTGTCAGTGTCAGTGT	AATCTTCGGCCTTGGCCTTA	G	AATGAC	9	171
cons_gr113	TGTCAGTGTCAGTGTCAGTGT	TCTTCGGCCTTGGCCTTATT	G	AATGAC	9	169
cons_gr113	TGTCAGTGTCAGTGTCAGTGT	TCTTCGGCCTTGGCCTTATT	G	AATGAC	9	169
cons_gr113	TGTCAGTGTCAGTGTCAGTGTC	CGAACCTCGAACCTTCACCA	G	AATGAC	9	290
cons_gr113	GGTAACGGGACTTCATGCGA	ATCAATCTTCGGCCTTGGCC	G	AATGAC	9	270
cons_gr113	ACGCATCGGAGACCATTTGT	ATCAATCTTCGGCCTTGGCC	G	AATGAC	9	394
cons_gr113	TACTTGCCCTGTGTACGACG	AGGCTATCAATCTTCGGCCT	G	AATGAC	9	294
cons_gr113	TACTTGCCCTGTGTACGACG	AGGCTATCAATCTTCGGCCTT	G	AATGAC	9	294
cons_gr113	TACTTGCCCTGTGTACGACG	TATCAATCTTCGGCCTTGGCC	G	AATGAC	9	290
cons_gr113	GGTAACGGGACTTCATGCGA	AATCTTCGGCCTTGGCCTTA	G	AATGAC	9	267
cons_gr113	ACGCATCGGAGACCATTTGT	AATCTTCGGCCTTGGCCTTA	G	AATGAC	9	391
cons_gr113	GGTAACGGGACTTCATGCGA	TCTTCGGCCTTGGCCTTATT	G	AATGAC	9	265
cons_gr113	ACGCATCGGAGACCATTTGT	TCTTCGGCCTTGGCCTTATT	G	AATGAC	9	389
cons_gr113	GCCCTGTGTACGACGGTAAC	CGAACCTCGAACCTTCACCA	G	AATGAC	9	400
cons_gr113	GGTAACGGGACTTCATGCGA	CGAACCTCGAACCTTCACCA	G	AATGAC	9	386
cons_gr113	GGTAACGGGACTTCATGCGA	TCGAACCTCGAACCTTCACC	G	AATGAC	9	387
cons_gr1141	GGTACGTCGAGCCCGTAAAT	GACGCCAGTCAACCTGTCTT	A	AT	5	207
cons_gr1141	AGAGGACTGGAGACGCTGAT	GACGCCAGTCAACCTGTCTT	A	AT	5	170
cons_gr1141	GAGGACTGGAGACGCTGATG	GACGCCAGTCAACCTGTCTT	A	AT	5	169
cons_gr1141	ACGTCGAGCCCGTAAATCAG	GACGCCAGTCAACCTGTCTT	A	AT	5	204
cons_gr1141	AGCCCGTAAATCAGCATGCT	GACGCCAGTCAACCTGTCTT	A	AT	5	198
cons_gr1141	AGAGGACTGGAGACGCTGAT	CCTTAACCCTGGCTGGTCAA	A	AT	5	123
cons_gr1141	GAGGACTGGAGACGCTGATG	CCTTAACCCTGGCTGGTCAA	A	AT	5	122
cons_gr1141	TAGGACCCTGGTGAGGACTG	AAACGGGCCCTGTTGGAATT	A	AT	5	347
cons_gr1141	TAGGACCCTGGTGAGGACTG	AACGGGCCCTGTTGGAATTT	A	AT	5	346
cons_gr1141	TAGGACCCTGGTGAGGACTG	ACGGGCCCTGTTGGAATTTA	A	AT	5	345
cons_gr1141	TAGGACCCTGGTGAGGACTG	GACGCCAGTCAACCTGTCTT	A	AT	5	298
cons_gr1141	TAGGACCCTGGTGAGGACTG	ACGCCAGTCAACCTGTCTTG	A	AT	5	297
cons_gr1141	TAGGACCCTGGTGAGGACTG	CGCCAGTCAACCTGTCTTGT	A	AT	5	296
cons_gr1141	CAGGTTCCCAATCCCGTAGT	CATCGCCAGGCCCTGAAA	A	AT	5	390
cons_gr1141	GCAGGTTCCCAATCCCGTAG	CATCGCCAGGCCCTGAAA	A	AT	5	391
cons_gr1141	GCAGGTTCCCAATCCCGTA	CATCGCCAGGCCCTGAAA	A	AT	5	391
cons_gr1141	GGTACGTCGAGCCCGTAAAT	TCCGATCGAATGCACATCCA	A	AT	5	114
cons_gr1141	TAGGACCCTGGTGAGGACTG	TGTTGACCTGTCGATGGACC	A	AT	5	279
cons_gr1141	TAGGACCCTGGTGAGGACTG	GTTGACCTGTCGATGGACCC	A	AT	5	278
cons_gr1141	AGAGGACTGGAGACGCTGAT	TGTTGACCTGTCGATGGACC	A	AT	5	151
cons_gr1141	TAGGACCCTGGTGAGGACTG	TGACCTGTCGATGGACCCTA	A	AT	5	276
cons_gr1141	GCAGGTTCCCAATCCCGTAG	TTTAGGGTCCATCGCCAGGC	F	AT	5	400
cons_gr1141	GCAGGTTCCCAATCCCGTAG	TTTAGGGTCCATCGCCAGG	F	AT	5	400
cons_gr1143	TTGCACAGGTTCCCAGGAAA	ACAATGAAGCGAAACTGCATACC	F	AT	14	164
cons_gr1143	CGGCAGGAAATTCGTTAGTCG	ACAATGAAGCGAAACTGCATACC	F	AT	14	223
cons_gr1143	CGGCAGGAAATTCGTTAGTCG	CAATGAAGCGAAACTGCATACCT	F	AT	14	222
cons_gr1143	CGGCAGGAAATTCGTTAGTCG	GTGAGACAGACTTGCAAGAATTTG	F	AT	14	388
cons_gr1143	AACCCTTTAGCTTGCTGGGA	GAATTTGCTACAATGTTGCAGTGA	F	AT	14	276
cons_gr1143	TCGGCAGGAAATTCGTTAGTC	TGTGAGACAGACTTGCAAGAATT	F	AT	14	390
cons_gr1143	TTCGGCAGGAAATTCGTTAGTC	TGTGAGACAGACTTGCAAGAATT	F	AT	14	391
cons_gr1143	CGGCAGGAAATTCGTTAGTCG	TGTGAGACAGACTTGCAAGAATT	F	AT	14	389
cons_gr1143	TCGGCAGGAAATTCGTTAGTCG	TGTGAGACAGACTTGCAAGAATT	F	AT	14	390
cons_gr1143	TTTGCACAGGTTCCCAGGAA	TGTGAGACAGACTTGCAAGAATT	F	AT	14	331
cons_gr1143	TTGCACAGGTTCCCAGGAAA	TGTGAGACAGACTTGCAAGAATT	F	AT	14	330
cons_gr1143	TGCACAGGTTCCCAGGAAAC	TGTGAGACAGACTTGCAAGAATT	F	AT	14	329
cons_gr1143	AACCCTTTAGCTTGCTGGGA	ATGAAGCGAAACTGCATACCT	F	AT	14	125
cons_gr1143	TTGCACAGGTTCCCAGGAAA	ATGAAGCGAAACTGCATACCT	F	AT	14	161
cons_gr1143	TTTGCACAGGTTCCCAGGAA	ATGAAGCGAAACTGCATACCT	F	AT	14	162
cons_gr1143	CGGCAGGAAATTCGTTAGTCG	ATGAAGCGAAACTGCATACCT	F	AT	14	220
cons_gr1143	CGGCAGGAAATTCGTTAGTCG	TGTGAGACAGACTTGCAAGAATTT	F	AT	14	389
cons_gr1143	ACCCTTTAGCTTGCTGGGAA	GAATTTGCTACAATGTTGCAGTGA	F	AT	14	275
cons_gr1143	ACCCTTTAGCTTGCTGGGAA	AGAATTTGCTACAATGTTGCAGTG	F	AT	14	276
cons_gr1143	ACCCTTTAGCTTGCTGGGAA	ACAATGAAGCGAAACTGCATACC	F	AT	14	127
cons_gr1143	ACCCTTTAGCTTGCTGGGAA	ATGAAGCGAAACTGCATACCT	F	AT	14	124
cons_gr1144	ACTGTAGCTCGTTGGTGCTC	CGTAGGAACCGAAGATATTGCG	F	AT	22	218
cons_gr1144	ACTGTAGCTCGTTGGTGCTC	GGAACCGAAGATATTGCGAACA	F	AT	22	214
cons_gr1144	ACCAGAGGATGAAATCTGACTGTT	TGGCCCTATTGACCGTAACG	F	AT	22	394
cons_gr1144	CACTCCTACCAAAGAACTGTAGC	TGGCCCTATTGACCGTAACG	F	AT	22	340
cons_gr1144	ACACTCCTACCAAAGAACTGTAGC	TGGCCCTATTGACCGTAACG	F	AT	22	341
cons_gr1144	CACTCCTACCAAAGAACTGTAGCT	TGGCCCTATTGACCGTAACG	F	AT	22	340
cons_gr1144	ACTGTAGCTCGTTGGTGCTC	TGGCCCTATTGACCGTAACG	F	AT	22	325
cons_gr1144	CTCGTTGGTGCTCGAGTTCA	TGGCCCTATTGACCGTAACG	F	AT	22	318
cons_gr1144	TCGTTGGTGCTCGAGTTCAA	TGGCCCTATTGACCGTAACG	F	AT	22	317
cons_gr1144	TCGTTGGTGCTCGAGTTCAA	CGTAGGAACCGAAGATATTGCG	F	AT	22	210
cons_gr1144	ACCAGAGGATGAAATCTGACTGTT	CGTAGGAACCGAAGATATTGCG	F	AT	22	287
cons_gr1144	ACCAGAGGATGAAATCTGACTGT	TGGCCCTATTGACCGTAACG	F	AT	22	394
cons_gr1144	ACCAGAGGATGAAATCTGACTGT	GGCCCTATTGACCGTAACGA	F	AT	22	393
cons_gr1144	ACCAGAGGATGAAATCTGACTGT	CGTAGGAACCGAAGATATTGCG	F	AT	22	287
cons_gr1144	ACCAGAGGATGAAATCTGACTGT	GGAACCGAAGATATTGCGAACA	F	AT	22	283
cons_gr1145	AGCAGCAAGAACACGCTCTA	CGTCCTTGCCTCTATGTTCAGA	F	AG	5	360
cons_gr1145	AGCAGCAAGAACACGCTCTA	TCGTCCTTGCCTCTATGTTCAG	F	AG	5	361
cons_gr1145	TAGCAGCAAGAACACGCTCT	CGTCCTTGCCTCTATGTTCAGA	F	AG	5	361
cons_gr1145	TAGCAGCAAGAACACGCTCT	TTCCTGTCGGCTGCTGATTT	F	AG	5	334
cons_gr1145	AGCAGCAAGAACACGCTCTA	TTCCTGTCGGCTGCTGATTT	F	AG	5	333
cons_gr1145	GCAGCAAGAACACGCTCTAC	TTCCTGTCGGCTGCTGATTT	F	AG	5	332
cons_gr1145	ACGAAATGAACCATGAACAAGGT	TTCCTGTCGGCTGCTGATTT	F	AG	5	281
cons_gr1145	CGAAATGAACCATGAACAAGGTGA	TTCCTGTCGGCTGCTGATTT	F	AG	5	280
cons_gr1145	ACCAGGGATATCCATTGTGGTC	AATGAATGACCGTGCTAACAGG	F	AG	5	109
cons_gr1145	ACCAGGGATATCCATTGTGGTC	TGCTGGATCGATAGTTTGCG	F	AG	5	175
cons_gr1145	ACCAGGGATATCCATTGTGGTC	TGCTGGATCGATAGTTTGCGT	F	AG	5	175
cons_gr1145	ACCAGGGATATCCATTGTGGTC	TTCCTGTCGGCTGCTGATTT	F	AG	5	204
cons_gr1145	ACCAGGGATATCCATTGTGGTC	ATTCCTGTCGGCTGCTGATT	F	AG	5	205
cons_gr1145	TAGCAGCAAGAACACGCTCT	AAATGAATGACCGTGCTAACAGG	F	AG	5	240
cons_gr1145	ACCAGGGATATCCATTGTGGT	ATGAATGACCGTGCTAACAGG	F	AG	5	108
cons_gr1145	ACCAGGGATATCCATTGTGGT	TGCTGGATCGATAGTTTGCGT	F	AG	5	175
cons_gr1145	ACCAGGGATATCCATTGTGGT	TTCCTGTCGGCTGCTGATTT	F	AG	5	204
cons_gr1145	ACCAGGGATATCCATTGTGGTC	ATGAATGACCGTGCTAACAGG	F	AG	5	108
cons_gr1147	ATTACGGCTGGTCCACGAAA	TGCAATCATGGAACTTCAAGGT	F	AT	5	220
cons_gr1147	TACTGTGCGTGTGCCGTTAT	TGCAATCATGGAACTTCAAGGT	F	AT	5	187
cons_gr1147	TACTGTGCGTGTGCCGTTAT	GCAGTTTGCAATCATGGAACTT	F	AT	5	193
cons_gr1147	TACTGTGCGTGTGCCGTTAT	GCAGTTTGCAATCATGGAACTTC	F	AT	5	193
cons_gr1147	TACTGTGCGTGTGCCGTTAT	TGTGCATCTTGATATCCTTCCTCT	B	AT	5	137
cons_gr1147	TACTGTGCGTGTGCCGTTAT	TGCATCTTGATATCCTTCCTCTCC	B	AT	5	135
cons_gr1147	CTATGCGTACTGTGCGTGTG	TGCATCTTGATATCCTTCCTCTCC	B	AT	5	142
cons_gr1147	TACTGTGCGTGTGCCGTTAT	GCATCTTGATATCCTTCCTCTCCT	B	AT	5	134
cons_gr1147	TACTGTGCGTGTGCCGTTAT	TGCAATCATGGAACTTCAAGGTT	F	AT	5	187
cons_gr1147	TACTGTGCGTGTGCCGTTAT	TTGCAATCATGGAACTTCAAGGT	F	AT	5	188
cons_gr1147	TTGCTATGCGTACTGTGCGT	TGCATCTTGATATCCTTCCTCTCC	B	AT	5	145
cons_gr1147	TTGCTATGCGTACTGTGCGT	GCATCTTGATATCCTTCCTCTCCT	B	AT	5	144
cons_gr1147	TCCCTTACTGAATGACTAGCACT	AAACGACGCTGCCAATGAAA	F	AT	5	358
cons_gr1147	TTCCCTTACTGAATGACTAGCACT	AAACGACGCTGCCAATGAAA	F	AT	5	359
cons_gr1147	TCCCTTACTGAATGACTAGCACTT	AAACGACGCTGCCAATGAAA	F	AT	5	358
cons_gr1147	GGTATTACGGCTGGTCCACG	AAACGACGCTGCCAATGAAA	F	AT	5	305
cons_gr1147	GTATTACGGCTGGTCCACGA	AAACGACGCTGCCAATGAAA	F	AT	5	304
cons_gr1147	ATTACGGCTGGTCCACGAAA	AAACGACGCTGCCAATGAAA	F	AT	5	302
cons_gr1147	TTGCTATGCGTACTGTGCGT	AAACGACGCTGCCAATGAAA	F	AT	5	279
cons_gr1147	CTATGCGTACTGTGCGTGTG	AAACGACGCTGCCAATGAAA	F	AT	5	276
cons_gr1147	TACTGTGCGTGTGCCGTTAT	AAACGACGCTGCCAATGAAA	F	AT	5	269
cons_gr1148	ACCGTATGAGCTTCCAATTCATC	ATGTGACAGTGCTGAGACCG	A	AAT	7	278
cons_gr1148	ACCGTATGAGCTTCCAATTCATC	CAGATAGAGCTCCGTCGCTG	A	AAT	7	320
cons_gr1148	ACCGTATGAGCTTCCAATTCATCT	ATGTGACAGTGCTGAGACCG	A	AAT	7	278
cons_gr1148	ACCGTATGAGCTTCCAATTCATC	CCGCGGTAGGGAATTAGACC	A	AAT	7	220
cons_gr1148	ACCGTATGAGCTTCCAATTCATCT	CCGCGGTAGGGAATTAGACC	A	AAT	7	220
cons_gr1148	TGAGCTTCCAATTCATCTCAACC	CCGCGGTAGGGAATTAGACC	A	AAT	7	214
cons_gr1148	TGAGCTTCCAATTCATCTCAACC	ATGTGACAGTGCTGAGACCG	A	AAT	7	272
cons_gr1148	TGAGCTTCCAATTCATCTCAACC	GATAGAGCTCCGTCGCTGTC	A	AAT	7	312
cons_gr1148	TGAGCTTCCAATTCATCTCAACC	CAGATAGAGCTCCGTCGCTG	A	AAT	7	314
cons_gr1148	TGAGCTTCCAATTCATCTCAACC	AGCTGAGATATCCGTACCACAC	A	AAT	7	157
cons_gr1148	TGAGCTTCCAATTCATCTCAACC	GCTGAGATATCCGTACCACACT	A	AAT	7	156
cons_gr1148	ACCGTATGAGCTTCCAATTCATC	GCTGAGATATCCGTACCACACT	A	AAT	7	162
cons_gr1149	TCGTAGTACTCAAGGTGAACTTTC	GGGACCAGTACAACGTCGTT	F	AG	5	396
cons_gr1149	CGTAGTACTCAAGGTGAACTTTCA	GGGACCAGTACAACGTCGTT	F	AG	5	395
cons_gr1149	ACGAGATTTGTTCGCTTGCG	GGGACCAGTACAACGTCGTT	F	AG	5	343
cons_gr1149	CGAGATTTGTTCGCTTGCGA	GGGACCAGTACAACGTCGTT	F	AG	5	342
cons_gr1149	CGCTTGCGAACTCTTTGCTT	GGGACCAGTACAACGTCGTT	F	AG	5	331
cons_gr1149	TGCTTCCATTACGCAGCAAC	GGGACCAGTACAACGTCGTT	F	AG	5	316
cons_gr1149	CGAGATTTGTTCGCTTGCGA	ACCAGAGACTCGAACCGAAA	F	AG	5	242
cons_gr1149	ACGAGATTTGTTCGCTTGCG	ACCAGAGACTCGAACCGAAA	F	AG	5	243
cons_gr1149	ACGAGATTTGTTCGCTTGCG	CCAGAGACTCGAACCGAAATG	B	AG	5	242
cons_gr1149	ACGAGATTTGTTCGCTTGCG	CAGAGACTCGAACCGAAATGG	B	AG	5	241
cons_gr1149	CGTAGTACTCAAGGTGAACTTTCA	GGGACCAGTACAACGTCGTTT	F	AG	5	395
cons_gr1149	CGAGATTTGTTCGCTTGCGAA	GGGACCAGTACAACGTCGTT	F	AG	5	342
cons_gr1149	CGCTTGCGAACTCTTTGCTT	AGAGACTCGAACCGAAATGGG	B	AG	5	228
cons_gr1149	CGAGATTTGTTCGCTTGCGA	AGAGACTCGAACCGAAATGGG	B	AG	5	239
cons_gr1149	ACGAGATTTGTTCGCTTGCG	AGAGACTCGAACCGAAATGGG	B	AG	5	240
cons_gr1149	ACGCAGCAACTGTCATAATCAA	ACATGGACATACCCTACTGAATGA	B	AG	5	138
cons_gr1149	ACGCAGCAACTGTCATAATCA	ACATGGACATACCCTACTGAATGA	B	AG	5	138
cons_gr1149	ACGCAGCAACTGTCATAATCAAA	ACATGGACATACCCTACTGAATGA	B	AG	5	138
cons_gr1149	CGCTTGCGAACTCTTTGCTT	ACATGGACATACCCTACTGAATGA	B	AG	5	163
cons_gr1149	ACGAGATTTGTTCGCTTGCG	ACATGGACATACCCTACTGAATGA	B	AG	5	175
cons_gr1149	TTCGCTTGCGAACTCTTTGC	GGGACCAGTACAACGTCGTT	F	AG	5	333
cons_gr1149	TTCGCTTGCGAACTCTTTGC	AGAGACTCGAACCGAAATGGG	B	AG	5	230
cons_gr1149	GCTTCCATTACGCAGCAACT	TCTATCTGTCAACAACGCAGCT	F	AG	5	188
cons_gr1149	TGCTTCCATTACGCAGCAAC	TCTATCTGTCAACAACGCAGCT	F	AG	5	189
cons_gr1149	TTCGCTTGCGAACTCTTTGC	ACATGGACATACCCTACTGAATGA	B	AG	5	165
cons_gr1149	TGCTTCCATTACGCAGCAAC	TCTATCTGTCAACAACGCAGC	F	AG	5	189
cons_gr1149	CGCTTGCGAACTCTTTGCTT	CTCGAACCGAAATGGGCTCT	F	AG	5	223
cons_gr1149	CGCTTGCGAACTCTTTGCTT	TCGAACCGAAATGGGCTCTC	F	AG	5	222
cons_gr1149	CGCTTGCGAACTCTTTGCTT	CGAACCGAAATGGGCTCTCT	F	AG	5	221
cons_gr1151	CATCGATTTGAGAGCAGGATGG	CGGCAATAATTGACAGTGATGGA	F	AT	9	344
cons_gr1151	CATCGATTTGAGAGCAGGATGG	TCGGCAATAATTGACAGTGATGG	F	AT	9	345
cons_gr1151	CATCGATTTGAGAGCAGGATGG	CGGCAATAATTGACAGTGATGG	F	AT	9	344
cons_gr1151	GCAGGATGGTCTTTGAACGTC	ATGGATCCGTCTCACAGGGT	F	AT	9	313
cons_gr1151	GCAGGATGGTCTTTGAACGT	ATGGATCCGTCTCACAGGGT	F	AT	9	313
cons_gr1151	GCAGGATGGTCTTTGAACGTC	GATGGATCCGTCTCACAGGG	F	AT	9	314
cons_gr1151	TCCGTAAGCTGGTTCCATCAG	CCCGTAGAAATGCTTTCAGGC	F	AT	9	228
cons_gr1151	TCCGTAAGCTGGTTCCATCAG	ATGGATCCGTCTCACAGGGT	F	AT	9	251
cons_gr1151	TCCGTAAGCTGGTTCCATCAG	TGTCAAGGGATACTGAGTGCC	F	AT	9	169
cons_gr1151	TCCGTAAGCTGGTTCCATCA	CCCGTAGAAATGCTTTCAGGC	F	AT	9	228
cons_gr1151	TCCGTAAGCTGGTTCCATCA	TGTCAAGGGATACTGAGTGCC	F	AT	9	169
cons_gr1151	CCGTAAGCTGGTTCCATCAGT	CCCGTAGAAATGCTTTCAGGC	F	AT	9	227
cons_gr1151	CCGTAAGCTGGTTCCATCAGT	ATGGATCCGTCTCACAGGGT	F	AT	9	250
cons_gr1151	CCGTAAGCTGGTTCCATCAGT	GATGGATCCGTCTCACAGGG	F	AT	9	251
cons_gr1151	CCGTAAGCTGGTTCCATCAGT	TGTCAAGGGATACTGAGTGCC	F	AT	9	168
cons_gr1152	ACCCTGATTTGTACACCCGC	CACGTTACCTCCGACCATGT	F	AC	5	388
cons_gr1152	CCCTGATTTGTACACCCGCA	CACGTTACCTCCGACCATGT	F	AC	5	387
cons_gr1152	TGCGAATGAGGAACGTGAAA	GGCATCAGATTGCTGTTCCAAA	F	AC	5	139
cons_gr1152	TCAGATGCGAATGAGGAACGT	CAATCCCAGGGCCATACCAG	F	AC	5	247
cons_gr1152	AGATGCGAATGAGGAACGTGA	CAATCCCAGGGCCATACCAG	F	AC	5	245
cons_gr1152	TGCGAATGAGGAACGTGAAA	GGCATCAGATTGCTGTTCCAA	F	AC	5	139
cons_gr1152	GAGTGGCCACCCTGATTTGT	CACGTTACCTCCGACCATGT	F	AC	5	396
cons_gr1152	GAGTGGCCACCCTGATTTGT	GGGAATATGACTCGCGATCGA	F	AC	5	289
cons_gr1152	TGCGAATGAGGAACGTGAAA	GGCATCAGATTGCTGTTCCA	F	AC	5	139
cons_gr1152	AGATGCGAATGAGGAACGTGA	AGGCATCAGATTGCTGTTCCA	F	AC	5	143
cons_gr1152	CAGATGCGAATGAGGAACGTG	AGGCATCAGATTGCTGTTCCA	F	AC	5	144
cons_gr1152	TCAGATGCGAATGAGGAACGT	AGGCATCAGATTGCTGTTCCA	F	AC	5	145
cons_gr1152	CCCTGATTTGTACACCCGCA	AGGCATCAGATTGCTGTTCCA	F	AC	5	204
cons_gr1152	GAGTGGCCACCCTGATTTGT	AGGCATCAGATTGCTGTTCCA	F	AC	5	213
cons_gr1152	AGAGTGGCCACCCTGATTTG	CACGTTACCTCCGACCATGT	F	AC	5	397
cons_gr1152	AGAGTGGCCACCCTGATTTG	TCACGTTACCTCCGACCATG	F	AC	5	398
cons_gr1152	AGAGTGGCCACCCTGATTTG	TTCGCCAAATCCGGATCACC	F	AC	5	354
cons_gr1152	AGAGTGGCCACCCTGATTTG	CAACCAATCCCAGGGCCATA	F	AC	5	320
cons_gr1152	AGAGTGGCCACCCTGATTTG	AACCAATCCCAGGGCCATAC	F	AC	5	319
cons_gr1152	AGAGTGGCCACCCTGATTTG	CAATCCCAGGGCCATACCAG	F	AC	5	316
cons_gr1152	AGAGTGGCCACCCTGATTTG	AGGCATCAGATTGCTGTTCCA	F	AC	5	214
cons_gr1156	ATGAGACAGGTCAAGGCTGC	ACCGACAACGCACGAACTAT	F	AC	5	325
cons_gr1156	GAGACAGGTCAAGGCTGCAT	ACCGACAACGCACGAACTAT	F	AC	5	323
cons_gr1156	GAGACAGGTCAAGGCTGCAT	CTTCACAGTGCGTGGCATTC	F	AC	5	217
cons_gr1156	ATGAGACAGGTCAAGGCTGC	CTTCACAGTGCGTGGCATTC	F	AC	5	219
cons_gr1156	TCCACGTAAAGCTGCGTACA	ACCGACAACGCACGAACTAT	F	AC	5	364
cons_gr1156	TCCACGTAAAGCTGCGTACA	CTTCACAGTGCGTGGCATTC	F	AC	5	258
cons_gr1156	TCGCGCTTAGTATGGATGTGTT	CTTCACAGTGCGTGGCATTC	A	AC	5	114
cons_gr1156	TCGCGCTTAGTATGGATGTGT	CTTCACAGTGCGTGGCATTC	A	AC	5	114
cons_gr1156	TCGCGCTTAGTATGGATGTGT	GCACGAACTATTCCGAAGCG	B	AC	5	211
cons_gr1156	TCGCGCTTAGTATGGATGTGT	CGCACGAACTATTCCGAAGC	B	AC	5	212
cons_gr1156	TCGCGCTTAGTATGGATGTGT	ACCGACAACGCACGAACTAT	B	AC	5	220
cons_gr1156	CTGCGTACACAAACGAGCAC	GCACGAACTATTCCGAAGCG	F	AC	5	344
cons_gr1156	CTGCGTACACAAACGAGCAC	ACCGACAACGCACGAACTAT	F	AC	5	353
cons_gr1156	CTGCGTACACAAACGAGCAC	CTTCACAGTGCGTGGCATTC	F	AC	5	247
cons_gr1156	GAGACAGGTCAAGGCTGCAT	GCCTTGCTTCAGTCGTGTTC	F	AC	5	186
cons_gr1156	ATGAGACAGGTCAAGGCTGC	GCCTTGCTTCAGTCGTGTTC	F	AC	5	188
cons_gr1156	CTGCGTACACAAACGAGCAC	GCCTTGCTTCAGTCGTGTTC	F	AC	5	216
cons_gr1156	GAGACAGGTCAAGGCTGCAT	GTACTCAAATGCGTACGCGG	F	AC	5	166
cons_gr1156	CGCGCTTAGTATGGATGTGT	CTTCACAGTGCGTGGCATTC	A	AC	5	113
cons_gr1156	TCGCGCTTAGTATGGATGTGT	CAACCAGACCGAGGCAGTTT	B	AC	5	185
cons_gr1156	TGAACGTTGGTCCGAGACAC	ACCGACAACGCACGAACTAT	F	AC	5	290
cons_gr1156	TGAACGTTGGTCCGAGACAC	GTACTCAAATGCGTACGCGG	F	AC	5	133
cons_gr1156	CGCGCTTAGTATGGATGTGT	AACCAGACCGAGGCAGTTTG	B	AC	5	183
cons_gr1156	TCGCGCTTAGTATGGATGTGT	AACCAGACCGAGGCAGTTTG	B	AC	5	184
cons_gr1156	GCGCTGTCGGTTCATCAAAG	GCCTTGCTTCAGTCGTGTTC	F	AC	5	108
cons_gr1156	GCGCTGTCGGTTCATCAAAG	CTTCACAGTGCGTGGCATTC	F	AC	5	139
cons_gr1156	GCGCTGTCGGTTCATCAAAG	ACCGACAACGCACGAACTAT	F	AC	5	245
cons_gr115	GCCAGCTGAAGTAAGCCGTA	CAGGATCATATAGCAACATTCGCA	F	AAT	8	128
cons_gr115	TCCAGCCAGCTGAAGTAAGC	TCTGCAGAAGGAAACGCTCC	F	AAT	8	216
cons_gr115	TCCAGCCAGCTGAAGTAAGC	ATTTCGGTGGTAACCCTCGG	F	AAT	8	238
cons_gr115	TCCAGCCAGCTGAAGTAAGC	CCAGTGTGGTGAACTACGGA	F	AAT	8	264
cons_gr115	TCCAGCCAGCTGAAGTAAGC	TCCAGTGTGGTGAACTACGG	F	AAT	8	265
cons_gr115	TCCAGCCAGCTGAAGTAAGC	TCCAGCCTTCACATTCACCTC	F	AAT	8	154
cons_gr115	TCCAGCCAGCTGAAGTAAGC	CCAGCCTTCACATTCACCTCT	F	AAT	8	153
cons_gr115	TCCAGCCAGCTGAAGTAAGC	CAGGATCATATAGCAACATTCGCA	F	AAT	8	132
cons_gr115	CCAGCTGATCCGCAGTCATA	CCAGTGTGGTGAACTACGGA	F	AAT	8	345
cons_gr115	CCAGCTGATCCGCAGTCATA	TCCAGTGTGGTGAACTACGG	F	AAT	8	346
cons_gr115	CCAGCTGATCCGCAGTCATA	CACATCATGAGAGCCCAGTGT	F	AAT	8	377
cons_gr115	CCAGCTGATCCGCAGTCATA	ATTTCGGTGGTAACCCTCGG	F	AAT	8	319
cons_gr115	CCAGCTGATCCGCAGTCATA	GTGGTAACCCTCGGCTTCTG	F	AAT	8	313
cons_gr115	CCAGCTGATCCGCAGTCATA	TCTGCAGAAGGAAACGCTCC	F	AAT	8	297
cons_gr115	GCTTCCAGCCAGCTGAAGTA	TCTGCAGAAGGAAACGCTCC	F	AAT	8	219
cons_gr115	GCTTCCAGCCAGCTGAAGTA	ATTTCGGTGGTAACCCTCGG	F	AAT	8	241
cons_gr115	GCTTCCAGCCAGCTGAAGTA	TCCAGCCTTCACATTCACCTC	F	AAT	8	157
cons_gr115	GCTTCCAGCCAGCTGAAGTA	CAGGATCATATAGCAACATTCGCA	F	AAT	8	135
cons_gr115	TGCATTCATAGGCTTCCAGC	ACATCATGAGAGCCCAGTGT	F	AAT	8	395
cons_gr115	TGCATTCATAGGCTTCCAGC	CACATCATGAGAGCCCAGTGT	F	AAT	8	396
cons_gr115	TGCATTCATAGGCTTCCAGC	TCACATCATGAGAGCCCAGTG	F	AAT	8	397
cons_gr1160	CAACTGTGACATTGCTTCAGACA	TTCCTAGGACAGCTAGGCAC	B	AT	5	240
cons_gr1160	ACAACTGTGACATTGCTTCAGAC	TTCCTAGGACAGCTAGGCAC	B	AT	5	241
cons_gr1160	ACAACTGTGACATTGCTTCAGA	TTCCTAGGACAGCTAGGCAC	B	AT	5	241
cons_gr1160	ACAACTGTGACATTGCTTCAGA	TCCTAGGACAGCTAGGCACT	F	AT	5	240
cons_gr1160	ACAACTGTGACATTGCTTCAGAC	TCCTAGGACAGCTAGGCACT	F	AT	5	240
cons_gr1160	TGCGCTATCATGTAGCTGCT	TCCTAGGACAGCTAGGCACT	F	AT	5	208
cons_gr1160	TGCGCTATCATGTAGCTGCT	TTCCTAGGACAGCTAGGCAC	B	AT	5	209
cons_gr1160	TGCGCTATCATGTAGCTGCT	GATTCCTAGGACAGCTAGGCAC	B	AT	5	211
cons_gr1160	GCGCTATCATGTAGCTGCTC	TCCTAGGACAGCTAGGCACT	F	AT	5	207
cons_gr1160	CAACTGTGACATTGCTTCAGACA	TTCCTAGGACAGCTAGGCACT	F	AT	5	240
cons_gr1160	TGCGCTATCATGTAGCTGCT	TTCCTAGGACAGCTAGGCACT	F	AT	5	209
cons_gr1160	TGCGCTATCATGTAGCTGCT	ATTCCTAGGACAGCTAGGCAC	B	AT	5	210
cons_gr1160	TGCGCTATCATGTAGCTGCT	TGGTACCACAGCATATCTCCC	B	AT	5	173
cons_gr1160	TGCGCTATCATGTAGCTGCT	GGTACCACAGCATATCTCCCA	B	AT	5	172
cons_gr1160	AGAAGCTCTGTATCGCAGTACA	GGTACCACAGCATATCTCCCA	B	AT	5	137
cons_gr1160	CAATGTACATTGCCACCTAGCA	GGTACCACAGCATATCTCCCA	B	AT	5	117
cons_gr1160	CAATGTACATTGCCACCTAGCA	TGGTACCACAGCATATCTCCC	B	AT	5	118
cons_gr1160	TGCGCTATCATGTAGCTGCT	GTGGTACCACAGCATATCTCCC	B	AT	5	174
cons_gr1163	TCCTTTGGAAGAAGCAGTGCT	TTGGTGTGGCTGAAGAAATCTT	F	AT	6	278
cons_gr1163	TCCTTTGGAAGAAGCAGTGCT	TTTGGTGTGGCTGAAGAAATCTT	F	AT	6	279
cons_gr1163	GCTCTCTGCAACGGTAACAA	TTTGGTGTGGCTGAAGAAATCT	F	AT	6	339
cons_gr1163	CGAAATAATTCAACTGCTCTCTGC	TTTGGTGTGGCTGAAGAAATCT	F	AT	6	354
cons_gr1163	GCTCTCTGCAACGGTAACAA	TTGGTGTGGCTGAAGAAATCTT	F	AT	6	338
cons_gr1163	CGAAATAATTCAACTGCTCTCTGC	TTGGTGTGGCTGAAGAAATCTT	F	AT	6	353
cons_gr1163	CGAAATAATTCAACTGCTCTCTGC	TTTGGTGTGGCTGAAGAAATCTT	F	AT	6	354
cons_gr1163	TCCTTTGGAAGAAGCAGTGCT	TTTGGTGTGGCTGAAGAAATCT	F	AT	6	279
cons_gr1163	GCTCTCTGCAACGGTAACAAA	TTGGTGTGGCTGAAGAAATCTT	F	AT	6	338
cons_gr1163	CCTTTGGAAGAAGCAGTGCT	GCCTGTCAAACTCTTCTCTGC	A	AT	6	155
cons_gr1163	TCCTTTGGAAGAAGCAGTGC	GCCTGTCAAACTCTTCTCTGC	A	AT	6	156
cons_gr1163	TCCTTTGGAAGAAGCAGTGCT	GCCTGTCAAACTCTTCTCTGC	A	AT	6	156
cons_gr1163	GCTCTCTGCAACGGTAACAAA	GCCTGTCAAACTCTTCTCTGC	F	AT	6	216
cons_gr1163	GCTCTCTGCAACGGTAACAA	GCCTGTCAAACTCTTCTCTGC	F	AT	6	216
cons_gr1163	GCTCTCTGCAACGGTAACAA	AGCCTGTCAAACTCTTCTCTGC	F	AT	6	217
cons_gr1164	AGTTCCTCCTGTGGTAGTAGC	CCCGTGCTGCAGTAAGAAGA	F	AG	5	390
cons_gr1164	TCTTGTGGAGGTGTGTTCGC	GACTGAGCAACCCTAGCCTG	F	AG	5	189
cons_gr1164	TTGTGGAGGTGTGTTCGCTG	GACTGAGCAACCCTAGCCTG	F	AG	5	187
cons_gr1164	AGTTCCTCCTGTGGTAGTAGCT	ACCCGTGCTGCAGTAAGAAG	F	AG	5	391
cons_gr1164	AGTTCCTCCTGTGGTAGTAGCT	CCCGTGCTGCAGTAAGAAGA	F	AG	5	390
cons_gr1164	CGCTCATCTTGTGGAGGTGT	GACTGAGCAACCCTAGCCTG	F	AG	5	195
cons_gr1164	CGCTCATCTTGTGGAGGTGT	CCCGTGCTGCAGTAAGAAGA	F	AG	5	246
cons_gr1164	CTTGTGGAGGTGTGTTCGCT	GACTGAGCAACCCTAGCCTG	F	AG	5	188
cons_gr1164	CTTGTGGAGGTGTGTTCGCT	CCCGTGCTGCAGTAAGAAGA	F	AG	5	239
cons_gr1164	GTGGTAGTAGCTATGGCCGC	CCCGTGCTGCAGTAAGAAGA	F	AG	5	380
cons_gr1164	GTAGTAGCTATGGCCGCCAG	CCCGTGCTGCAGTAAGAAGA	F	AG	5	377
cons_gr1164	GTAGTAGCTATGGCCGCCAG	ACCCGTGCTGCAGTAAGAAG	F	AG	5	378
cons_gr1164	CTCTGTGAGCGGCGATAAGT	CCCGTGCTGCAGTAAGAAGA	F	AG	5	333
cons_gr1164	TCTGTGAGCGGCGATAAGTC	CCCGTGCTGCAGTAAGAAGA	F	AG	5	332
cons_gr1164	TCTGTGAGCGGCGATAAGTC	GACTGAGCAACCCTAGCCTG	F	AG	5	281
cons_gr1164	CTCTGTGAGCGGCGATAAGT	GACTGAGCAACCCTAGCCTG	F	AG	5	282
cons_gr1164	GTAGTAGCTATGGCCGCCAG	GACTGAGCAACCCTAGCCTG	F	AG	5	326
cons_gr1164	TCTGTGAGCGGCGATAAGTC	GAGCTGGGTCTGGGTGTAGA	F	AG	5	203
cons_gr1164	CGCTCATCTTGTGGAGGTGT	AGCTGGGTCTGGGTGTAGAG	F	AG	5	116
cons_gr1164	CGCTCATCTTGTGGAGGTGT	GAGCTGGGTCTGGGTGTAGA	F	AG	5	117
cons_gr1164	CGCTCATCTTGTGGAGGTGT	AGAGCTGGGTCTGGGTGTAG	F	AG	5	118
cons_gr1165	TCAACCTTCTTACAAATGCCAACA	GCAACAAATCATTCGAGCCAC	F	AAT	8	346
cons_gr1165	TCAACCTTCTTACAAATGCCAACA	AGCAACAAATCATTCGAGCCAC	F	AAT	8	347
cons_gr1165	TCAACCTTCTTACAAATGCCAACA	AGCAACAAATCATTCGAGCCA	F	AAT	8	347
cons_gr1165	ACTTCAACCTTCTTACAAATGCCA	TCGAGCCACATTAAATGCCAA	F	AAT	8	337
cons_gr1165	TCAACCTTCTTACAAATGCCAACA	TCGAGCCACATTAAATGCCAA	F	AAT	8	334
cons_gr1165	TCAACCTTCTTACAAATGCCAACA	TTCGAGCCACATTAAATGCCA	F	AAT	8	335
cons_gr1166	AGAATGCCAATGAACGCGTT	GAGAACCTATCCACTTTCGCAGA	F	AG	11	168
cons_gr1166	AGAATGCCAATGAACGCGTT	CGAACAATCTTGCAACGGTGA	F	AG	11	223
cons_gr1166	AGAATGCCAATGAACGCGTT	TCGAACAATCTTGCAACGGT	F	AG	11	224
cons_gr1166	AGAATGCCAATGAACGCGTT	TCGAACAATCTTGCAACGGTG	F	AG	11	224
cons_gr1166	TCAACAATCTTTCGCTCCTCAA	TGAGAACCTATCCACTTTCGCA	F	AG	11	287
cons_gr1166	ATCAACAATCTTTCGCTCCTCA	TGAGAACCTATCCACTTTCGCA	F	AG	11	288
cons_gr1166	TCAACAATCTTTCGCTCCTCAA	AGAACCTATCCACTTTCGCAGA	F	AG	11	285
cons_gr1166	AGAATGCCAATGAACGCGTT	AGAACCTATCCACTTTCGCAGA	F	AG	11	167
cons_gr1166	AGAATGCCAATGAACGCGTT	TGAGAACCTATCCACTTTCGCA	F	AG	11	169
cons_gr1166	TCAACAATCTTTCGCTCCTCAA	CATGGCACGTAAATATAACTGCAA	F	AG	11	400
cons_gr1166	TCAACAATCTTTCGCTCCTCAAT	CATGGCACGTAAATATAACTGCAA	F	AG	11	400
cons_gr1166	TCAACAATCTTTCGCTCCTCAATT	CATGGCACGTAAATATAACTGCAA	F	AG	11	400
cons_gr1166	GAGAGACCTGCGGTTCGTTA	CGAACAATCTTGCAACGGTGA	F	AG	11	370
cons_gr1166	GAGAGACCTGCGGTTCGTTA	TCGAACAATCTTGCAACGGT	F	AG	11	371
cons_gr1166	GAGAGACCTGCGGTTCGTTA	TCGAACAATCTTGCAACGGTG	F	AG	11	371
cons_gr1166	GAGAGACCTGCGGTTCGTTA	TGAGAACCTATCCACTTTCGCA	F	AG	11	316
cons_gr1166	GAGAGACCTGCGGTTCGTTA	AGAACCTATCCACTTTCGCAGA	F	AG	11	314
cons_gr1166	AGAGACCTGCGGTTCGTTAA	TGAGAACCTATCCACTTTCGCA	F	AG	11	315
cons_gr1166	CACCGTTGCAAGATTGTTCGA	AAAGAACGCTCGTCGCCAA	A	AAT	7	191
cons_gr1166	CACCGTTGCAAGATTGTTCGA	AAAGAACGCTCGTCGCCAAG	A	AAT	7	191
cons_gr1166	CACCGTTGCAAGATTGTTCGA	AAGTGAGCACTGACGACACG	B	AAT	7	254
cons_gr1166	TCACCGTTGCAAGATTGTTCG	AAAGAACGCTCGTCGCCAAG	A	AAT	7	192
cons_gr1166	CACCGTTGCAAGATTGTTCGA	GATCAAGGCCTCCCGATGTC	A	AAT	7	130
cons_gr1166	TCACCGTTGCAAGATTGTTCG	GATCAAGGCCTCCCGATGTC	A	AAT	7	131
cons_gr1166	TGCGAAAGTGGATAGGTTCTCA	AAGTGAGCACTGACGACACG	F	AAT	7	310
cons_gr1166	TGCGAAAGTGGATAGGTTCTCA	GGACTGGAGGAAAGTGAGCA	F	AAT	7	321
cons_gr1166	TCACCGTTGCAAGATTGTTCG	TTGGACAGCGTCGAGGCT	B	AAT	7	301
cons_gr1166	CACCGTTGCAAGATTGTTCGA	TTGGACAGCGTCGAGGCT	B	AAT	7	300
cons_gr1166	CACCGTTGCAAGATTGTTCGA	CAAAGCCGGATCCTGCGTA	A	AAT	7	163
cons_gr1166	CACCGTTGCAAGATTGTTCGA	AAAGCCGGATCCTGCGTAG	A	AAT	7	162
cons_gr1166	TCACCGTTGCAAGATTGTTCG	AAAGCCGGATCCTGCGTAG	A	AAT	7	163
cons_gr1166	CACCGTTGCAAGATTGTTCGA	ACTGTTCGATCAAGGCCTCC	A	AAT	7	137
cons_gr1166	TGCGAAAGTGGATAGGTTCTCA	ACTGTTCGATCAAGGCCTCC	F	AAT	7	193
cons_gr1166	TCTGCGAAAGTGGATAGGTTCT	CTGCCTGCGGTTCGATAAAG	F	AAT	7	342
cons_gr1166	TGCGAAAGTGGATAGGTTCTCA	CTGCCTGCGGTTCGATAAAG	F	AAT	7	340
cons_gr1166	TCTGCGAAAGTGGATAGGTTCT	GCCTGCGGTTCGATAAAGGA	F	AAT	7	340
cons_gr1166	TGCGAAAGTGGATAGGTTCTCA	GCCTGCGGTTCGATAAAGGA	F	AAT	7	338
cons_gr1166	ATTCTCACCGTTGCAAGATTGT	GCTGCCTGCGGTTCGATAAA	B	AAT	7	290
cons_gr1166	TCACCGTTGCAAGATTGTTCG	GCCTGCGGTTCGATAAAGGA	B	AAT	7	283
cons_gr1166	CACCGTTGCAAGATTGTTCGA	GCCTGCGGTTCGATAAAGGA	B	AAT	7	282
cons_gr1166	AGAATGCCAATGAACGCGTT	GCCTCCCGATGTCCCAATAT	G	AG	11	326
cons_gr1166	AGAATGCCAATGAACGCGTT	GATCAAGGCCTCCCGATGTC	G	AG	11	333
cons_gr1166	AGAATGCCAATGAACGCGTT	AAGAACGCTCGTCGCCAAG	G	AG	11	393
cons_gr1166	AGAATGCCAATGAACGCGTT	AAAGAACGCTCGTCGCCAA	G	AG	11	394
cons_gr1166	AGAATGCCAATGAACGCGTT	AAAGAACGCTCGTCGCCAAG	G	AG	11	394
cons_gr1166	AGAATGCCAATGAACGCGTT	AAAGCCGGATCCTGCGTAG	G	AG	11	365
cons_gr1166	TAGAATGCCAATGAACGCGT	ACTGTTCGATCAAGGCCTCC	G	AG	11	341
cons_gr1166	AGAATGCCAATGAACGCGTT	CTGTTCGATCAAGGCCTCCC	G	AG	11	339
cons_gr1166	AGAATGCCAATGAACGCGTT	ACTGTTCGATCAAGGCCTCC	G	AG	11	340
cons_gr1167	GTCGAATTCCGCGGGAGTTT	ACGCCATTTCAATCGTGACG	F	AT	5	157
cons_gr1167	ATTGCTTCGTCGAATTCCGC	ACGCCATTTCAATCGTGACG	F	AT	5	165
cons_gr1167	AGAATCTGCTTGGGCGGTAA	ACGCCATTTCAATCGTGACG	F	AT	5	235
cons_gr1167	GAGAATCTGCTTGGGCGGTA	ACGCCATTTCAATCGTGACG	F	AT	5	236
cons_gr1167	ATTGCTTCGTCGAATTCCGC	CGCCATTTCAATCGTGACGA	F	AT	5	164
cons_gr1167	GAGAATCTGCTTGGGCGGTA	CGCCATTTCAATCGTGACGA	F	AT	5	235
cons_gr1167	GAGAATCTGCTTGGGCGGTA	AGTGAGGTTATGTTCTCCCTTCA	F	AT	5	377
cons_gr1167	CTGAGAATCTGCTTGGGCGG	TGTTTCGAGGTTATGTTCCACCA	F	AT	5	340
cons_gr1167	GAGAATCTGCTTGGGCGGTA	ACCGCAATCGCAATCAAACTC	F	AT	5	271
cons_gr1167	GAGAATCTGCTTGGGCGGTA	CCGCAATCGCAATCAAACTCA	F	AT	5	270
cons_gr1167	ACGTGTACTCATGGGATCGG	CCGCAATCGCAATCAAACTCA	F	AT	5	114
cons_gr1167	ACGTGTACTCATGGGATCGG	ACCGCAATCGCAATCAAACTC	F	AT	5	115
cons_gr1167	GAGAATCTGCTTGGGCGGTA	CATGTTTCGAGGTTATGTTCCACC	F	AT	5	340
cons_gr1167	AGAATCTGCTTGGGCGGTAAA	CGAGGTTATGTTCCACCAAACG	F	AT	5	332
cons_gr1167	AGAATCTGCTTGGGCGGTAA	CGAGGTTATGTTCCACCAAACG	F	AT	5	332
cons_gr1167	GAGAATCTGCTTGGGCGGTA	CGAGGTTATGTTCCACCAAACG	F	AT	5	333
cons_gr1167	GAGAATCTGCTTGGGCGGTA	ACCGCAATCGCAATCAAACT	F	AT	5	271
cons_gr1167	ACGTGTACTCATGGGATCGG	ACCGCAATCGCAATCAAACT	F	AT	5	115
cons_gr1168	GCCGTATGCGAGAACCAAAG	CGTACGTACGTTTGATGTGAAATT	F	AT	6	156
cons_gr1168	ACGCTTGTCATTTCTTCATGGTA	CGTACGTACGTTTGATGTGAAATT	F	AT	6	213
cons_gr1168	ACGCTTGTCATTTCTTCATGGT	CGTACGTACGTTTGATGTGAAATT	F	AT	6	213
cons_gr1168	GCCGTATGCGAGAACCAAAG	ACGTACGTTTGATGTGAAATTTGT	F	AT	6	153
cons_gr1168	ACGCTTGTCATTTCTTCATGGT	ACGTACGTTTGATGTGAAATTTGT	F	AT	6	210
cons_gr1168	GCAATACGCGAGGAAAGCAA	CGTACGTACGTTTGATGTGAAATT	F	AT	6	186
cons_gr1171	CCAACCTCCTTGATTCTTGGC	TTGGTTGCAGTGGAGAACCG	F	AT	18	341
cons_gr1171	ACCTCCTTGATTCTTGGCGA	GGTTGCAGTGGAGAACCGTA	F	AT	18	336
cons_gr1171	AACCTCCTTGATTCTTGGCGA	TTTGGTTGCAGTGGAGAACC	F	AT	18	340
cons_gr1171	ACCTCCTTGATTCTTGGCGAA	GGTTGCAGTGGAGAACCGTA	F	AT	18	336
cons_gr1171	ACCTCCTTGATTCTTGGCGA	TCGTAAAGGGAATGCTCTGCA	F	AT	18	270
cons_gr1171	ACCTCCTTGATTCTTGGCGA	AGGGAATGCTCTGCAATTCCA	F	AT	18	264
cons_gr1171	ACTTGCGTATGATCTCGAAGCT	GGTTGCAGTGGAGAACCGTA	F	AT	18	276
cons_gr1171	ACTTGCGTATGATCTCGAAGCT	TGAGGCACTTCAATCTCCAGG	F	AT	18	144
cons_gr1171	ACCTCCTTGATTCTTGGCGA	TGAGGCACTTCAATCTCCAGG	F	AT	18	204
cons_gr1171	CAACCTCCTTGATTCTTGGCG	TTGGTTGCAGTGGAGAACCG	F	AT	18	340
cons_gr1171	ACTTGCGTATGATCTCGAAGCT	GGCACTTCAATCTCCAGGAGG	F	AT	18	141
cons_gr1171	CTTGCGTATGATCTCGAAGCTA	GCACTTCAATCTCCAGGAGGT	F	AT	18	139
cons_gr1171	CTTGCGTATGATCTCGAAGCT	GCACTTCAATCTCCAGGAGGT	F	AT	18	139
cons_gr1171	ACTTGCGTATGATCTCGAAGCT	GCACTTCAATCTCCAGGAGGT	F	AT	18	140
cons_gr1171	ACCTCCTTGATTCTTGGCGA	GCACTTCAATCTCCAGGAGGT	F	AT	18	200
cons_gr1171	ACCTCCTTGATTCTTGGCGA	GCACTGGACACGGATAGACC	F	AT	18	296
cons_gr1171	ACTTGCGTATGATCTCGAAGCT	GCACTGGACACGGATAGACC	F	AT	18	236
cons_gr1171	CTTGCGTATGATCTCGAAGCT	GCACTTCAATCTCCAGGAGGTA	F	AT	18	139
cons_gr1172	TGATCTTCGATGACGTCTATAGCT	GCTATACCAATTAGCGATGTCTCC	F	AT	5	135
cons_gr1172	TGATCTTCGATGACGTCTATAGCT	ACCAAACCGATGGAACTCAGT	F	AT	5	177
cons_gr1172	TGGAAATCTTGGTCAGGGAGC	ACAAAGATGAACAATGCATCCACT	F	AT	5	352
cons_gr1172	GGAAATCTTGGTCAGGGAGCA	ACAAAGATGAACAATGCATCCAC	F	AT	5	351
cons_gr1172	GGAAATCTTGGTCAGGGAGCA	ACAAAGATGAACAATGCATCCACT	F	AT	5	351
cons_gr1172	GGAAATCTTGGTCAGGGAGCA	ACCAAACCGATGGAACTCAGT	F	AT	5	282
cons_gr1172	TGGAAATCTTGGTCAGGGAGC	ACCAAACCGATGGAACTCAGT	F	AT	5	283
cons_gr1172	GGAAATCTTGGTCAGGGAGCA	CGACTTCAATTGACAGATAGGACA	F	AT	5	183
cons_gr1172	TGGAAATCTTGGTCAGGGAGC	CGACTTCAATTGACAGATAGGACA	F	AT	5	184
cons_gr1172	TTTGGAAATCTTGGTCAGGGAGCA	AATAAACCAAACCGATGGAACTCA	F	AT	5	290
cons_gr1172	TTTGGAAATCTTGGTCAGGGAG	AATAAACCAAACCGATGGAACTCA	F	AT	5	290
cons_gr1172	TTTGGAAATCTTGGTCAGGGAGC	AATAAACCAAACCGATGGAACTCA	F	AT	5	290
cons_gr1172	TCTTGGTCAGGGAGCATGAT	ACCAAACCGATGGAACTCAGT	F	AT	5	277
cons_gr1172	GGAAATCTTGGTCAGGGAGCA	ACCAATTAGCGATGTCTCCAATTT	F	AT	5	235
cons_gr1172	TGATCTTCGATGACGTCTATAGCT	ACCAATTAGCGATGTCTCCAATTT	F	AT	5	130
cons_gr1172	GGAAATCTTGGTCAGGGAGCA	ACCAATTAGCGATGTCTCCAATT	F	AT	5	235
cons_gr1172	TGGAAATCTTGGTCAGGGAGC	ACCAATTAGCGATGTCTCCAATT	F	AT	5	236
cons_gr1172	TGATCTTCGATGACGTCTATAGCT	ACCAATTAGCGATGTCTCCAATT	F	AT	5	130
cons_gr1173	GTCCGCAAATTAAGGAGAGGC	GGGATACTGGATAGGAAGACGC	F	ATC	5	287
cons_gr1173	TACATTGCCCAGCTCTGACC	GGGATACTGGATAGGAAGACGC	A	ATC	5	153
cons_gr1173	TCCGCAAATTAAGGAGAGGCT	CTGCATGGGATACTGGATAGGA	F	ATC	5	292
cons_gr1173	TCCGCAAATTAAGGAGAGGCT	GGGATACTGGATAGGAAGACGC	F	ATC	5	286
cons_gr1173	TCCGCAAATTAAGGAGAGGCT	ACTGCATGGGATACTGGATAGG	F	ATC	5	293
cons_gr1173	GTCCGCAAATTAAGGAGAGGC	ACTGCATGGGATACTGGATAGG	F	ATC	5	294
cons_gr1173	TAGTCGGTACATTGCCCAGC	GGGATACTGGATAGGAAGACGC	A	ATC	5	160
cons_gr1173	GGTACATTGCCCAGCTCTGA	GGGATACTGGATAGGAAGACGC	A	ATC	5	155
cons_gr1173	CTGTGCATCGTGACCAGTCA	GGGATACTGGATAGGAAGACGC	A	ATC	5	132
cons_gr1173	TGTGCATCGTGACCAGTCAA	GGGATACTGGATAGGAAGACGC	A	ATC	5	131
cons_gr1173	TGCATCGTGACCAGTCAACA	GGGATACTGGATAGGAAGACGC	A	ATC	5	129
cons_gr1173	TCAGGAGCACCTCATACTTGTT	GGGATACTGGATAGGAAGACGC	A	ATC	5	231
cons_gr1173	TTCAGGAGCACCTCATACTTGT	GGGATACTGGATAGGAAGACGC	A	ATC	5	232
cons_gr1173	AGGAGAGGCTACTGTACTTGGT	GGGATACTGGATAGGAAGACGC	F	ATC	5	275
cons_gr1173	TCAGGAGCACCTCATACTTGT	GGGATACTGGATAGGAAGACGC	A	ATC	5	231
cons_gr1174	TTTCTACACGAGCTTCCGGC	ACCCGTGTATCTCAGAACTTCT	F	AAT	5	344
cons_gr1174	TTTCTACACGAGCTTCCGGC	ACCCGTGTATCTCAGAACTTCTT	F	AAT	5	344
cons_gr1174	TTTCTACACGAGCTTCCGGC	TCAAACCCGTGTATCTCAGAACT	F	AAT	5	348
cons_gr1174	AATCTGGAGTGGCGGTTTGT	CCCGAGACCTCAATGTGGAT	F	AAT	5	115
cons_gr1174	ATCTGGAGTGGCGGTTTGTT	CCCGAGACCTCAATGTGGAT	F	AAT	5	114
cons_gr1174	TCTGGAGTGGCGGTTTGTTT	CCCGAGACCTCAATGTGGAT	F	AAT	5	113
cons_gr1174	CTGCTCAGCAAGTTCTTGGG	TCGGCTTGTTCCCAAATCGA	F	AAT	5	269
cons_gr1174	GCACTGCTCAGCAAGTTCTT	TCGGCTTGTTCCCAAATCGA	F	AAT	5	272
cons_gr1174	ATCGCACTGCTCAGCAAGTT	TCGGCTTGTTCCCAAATCGA	F	AAT	5	275
cons_gr1174	TTCTACACGAGCTTCCGGC	TCGGCTTGTTCCCAAATCGA	F	AAT	5	296
cons_gr1174	TTTCTACACGAGCTTCCGGC	TCGGCTTGTTCCCAAATCGA	F	AAT	5	297
cons_gr1174	GACGGAAGGCTGCTGAACTA	TCGGCTTGTTCCCAAATCGA	F	AAT	5	218
cons_gr1174	ACGGAAGGCTGCTGAACTAC	TCGGCTTGTTCCCAAATCGA	F	AAT	5	217
cons_gr1174	CGGAAGGCTGCTGAACTACA	TCGGCTTGTTCCCAAATCGA	F	AAT	5	216
cons_gr1174	AATCTGGAGTGGCGGTTTGT	TCGGCTTGTTCCCAAATCGA	F	AAT	5	177
cons_gr1174	ATCTGGAGTGGCGGTTTGTT	TCGGCTTGTTCCCAAATCGA	F	AAT	5	176
cons_gr1174	TCTGGAGTGGCGGTTTGTTT	TCGGCTTGTTCCCAAATCGA	F	AAT	5	175
cons_gr1174	TTTCTACACGAGCTTCCGGC	CGGCTTGTTCCCAAATCGAT	F	AAT	5	296
cons_gr1175	AAACTCACAGTCCCGGTAAGA	GTCAACCAGTTGGGAGGCTC	F	AAT	5	140
cons_gr1175	AACTCACAGTCCCGGTAAGAA	TCCACGGACTCTCAGGAACT	F	AAT	5	121
cons_gr1175	TCCATTAAACTCACAGTCCCGG	TCCACGGACTCTCAGGAACT	F	AAT	5	128
cons_gr1175	TCCATTAAACTCACAGTCCCGG	GTCAACCAGTTGGGAGGCTC	F	AAT	5	146
cons_gr1175	CCATTAAACTCACAGTCCCGGT	TCCACGGACTCTCAGGAACT	F	AAT	5	127
cons_gr1175	CCATTAAACTCACAGTCCCGGT	GTCAACCAGTTGGGAGGCTC	F	AAT	5	145
cons_gr1175	CCATTAAACTCACAGTCCCGG	ACCGCTCTGTACATTGAACTCA	F	AAT	5	242
cons_gr1175	TCCATTAAACTCACAGTCCCGG	ACCGCTCTGTACATTGAACTCA	F	AAT	5	243
cons_gr1175	CCATTAAACTCACAGTCCCGGT	ACCGCTCTGTACATTGAACTCA	F	AAT	5	242
cons_gr1175	AAACTCACAGTCCCGGTAAGA	ACCGCTCTGTACATTGAACTCA	F	AAT	5	237
cons_gr1175	AACTCACAGTCCCGGTAAGAA	ACCGCTCTGTACATTGAACTCA	F	AAT	5	236
cons_gr1175	ACTCACAGTCCCGGTAAGAAT	ACCGCTCTGTACATTGAACTCA	F	AAT	5	235
cons_gr1176	ACACCACATAGACATTGGAGCT	CTTTGACGATTGCCTGGACG	F	AAT	33	233
cons_gr1176	AGCTACCGCTGCTCTTTAGA	CCTGGACGGCTAGCTGTATTT	F	AAT	33	337
cons_gr1176	CTCTGACTGCTGAGCTACCG	TAACCCTGGCATGCTGATGG	F	AAT	33	387
cons_gr1176	TAAACCGGGACTCTGACTGC	TAACCCTGGCATGCTGATGG	F	AAT	33	397
cons_gr1176	TAAACCGGGACTCTGACTGC	CCCTGGCATGCTGATGGTAG	F	AAT	33	394
cons_gr1176	TAAACCGGGACTCTGACTGC	CCTGGCATGCTGATGGTAGT	F	AAT	33	393
cons_gr1176	CTCTGACTGCTGAGCTACCG	AGCTTTGACGATTGCCTGGA	F	AAT	33	363
cons_gr1176	CCGGCCATCTGGGTGATAAA	AGCTTTGACGATTGCCTGGA	F	AAT	33	389
cons_gr1176	AGCTACCGCTGCTCTTTAGA	CCTGGACGGCTAGCTGTATT	F	AAT	33	337
cons_gr1176	AGCTACCGCTGCTCTTTAGAT	CCTGGACGGCTAGCTGTATT	F	AAT	33	337
cons_gr1176	ACCCTTCCTTCACATAACACCA	AGCTTTGACGATTGCCTGGA	F	AAT	33	251
cons_gr1176	ACACCACATAGACATTGGAGCT	GCTTTGACGATTGCCTGGAC	F	AAT	33	234
cons_gr1176	ACACCACATAGACATTGGAGCT	AGCTTTGACGATTGCCTGGA	F	AAT	33	235
cons_gr1176	ACACCACATAGACATTGGAGCT	CCTGGCATGCTGATGGTAGT	F	AAT	33	255
cons_gr1176	ACACCACATAGACATTGGAGCT	TAACCCTGGCATGCTGATGG	F	AAT	33	259
cons_gr1178	AAAGTAAAGCTGTGCGTGGC	CAGTCGTGCGTTGATCCTCT	B	AT	5	249
cons_gr1178	TCCATGCGTATCTCGACACG	CAGTCGTGCGTTGATCCTCT	B	AT	5	316
cons_gr1178	TCCATGCGTATCTCGACACG	AGTCGTGCGTTGATCCTCTG	B	AT	5	315
cons_gr1178	AAAGTAAAGCTGTGCGTGGC	CGTTGATCCTCTGCACGAGA	B	AT	5	241
cons_gr1178	AAAGTAAAGCTGTGCGTGGC	AGTCGTGCGTTGATCCTCTG	B	AT	5	248
cons_gr1178	GGCATTCATGGTGTACCTGC	AGTCGTGCGTTGATCCTCTG	B	AT	5	201
cons_gr1178	GCATTCATGGTGTACCTGCC	AGTCGTGCGTTGATCCTCTG	B	AT	5	200
cons_gr1178	GCATTCATGGTGTACCTGCC	CAGTCGTGCGTTGATCCTCT	B	AT	5	201
cons_gr1178	TCATGGTGTACCTGCCAAGA	CGTTGATCCTCTGCACGAGA	B	AT	5	189
cons_gr1178	TCATGGTGTACCTGCCAAGAA	CGTTGATCCTCTGCACGAGA	B	AT	5	189
cons_gr1178	TGGTGTACCTGCCAAGAATCT	CGTTGATCCTCTGCACGAGA	B	AT	5	186
cons_gr1178	GCATTCATGGTGTACCTGCC	CCCATGATCTTCAGTCTTCCAGT	B	AT	5	96
cons_gr1178	GGCATTCATGGTGTACCTGC	CCCATGATCTTCAGTCTTCCAGT	B	AT	5	97
cons_gr1178	GTGGCCAATTTGCGGTCATA	CCCATGATCTTCAGTCTTCCAGT	B	AT	5	129
cons_gr1178	CACGTCTCTCGATCTCCAGC	ATGACCAGTCGTGCGTTGAT	F	AT	5	305
cons_gr1178	TCCATGCGTATCTCGACACG	ATGACCAGTCGTGCGTTGAT	F	AT	5	321
cons_gr1178	GCCCTCTCCATGCGTATCTC	ATGACCAGTCGTGCGTTGAT	F	AT	5	327
cons_gr1178	GCCCTCTCCATGCGTATCTC	AGTCGTGCGTTGATCCTCTG	B	AT	5	321
cons_gr1178	GCACCAAAGGCTGAGAATCG	AGTCGTGCGTTGATCCTCTG	B	AT	5	345
cons_gr1178	AAAGTAAAGCTGTGCGTGGC	ATGACCAGTCGTGCGTTGAT	F	AT	5	254
cons_gr1178	GGCATTCATGGTGTACCTGC	ATGACCAGTCGTGCGTTGAT	F	AT	5	207
cons_gr1178	GCATTCATGGTGTACCTGCC	ATGACCAGTCGTGCGTTGAT	F	AT	5	206
cons_gr1178	CCACCCATGAAGAGAGGTGT	ATGACCAGTCGTGCGTTGAT	F	AT	5	175
cons_gr1178	ACCCATGAAGAGAGGTGTGG	ATGACCAGTCGTGCGTTGAT	F	AT	5	173
cons_gr1178	CCCATGAAGAGAGGTGTGGT	ATGACCAGTCGTGCGTTGAT	F	AT	5	172
cons_gr1178	CAAAGGCTGAGAATCGTGGG	AGCCTCTTCCTCTGGTTAGTT	B	AT	5	400
cons_gr1178	CAAAGGCTGAGAATCGTGGG	AGCCTCTTCCTCTGGTTAGTTT	B	AT	5	400
cons_gr1178	GCCCTCTCCATGCGTATCTC	TACGAGCCTCTTCCTCTGGT	B	AT	5	384
cons_gr1178	TCCATGCGTATCTCGACACG	TACGAGCCTCTTCCTCTGGT	B	AT	5	378
cons_gr1178	CACGTCTCTCGATCTCCAGC	TACGAGCCTCTTCCTCTGGT	F	AT	5	362
cons_gr1179	TATGATAGGTAAGGCCGCGC	AGCACAATTTCTAGCCTGGGT	F	AAT	5	317
cons_gr1179	TATGATAGGTAAGGCCGCGC	CGTTGCGATGACTCAGCATG	F	AAT	5	352
cons_gr1179	TATGATAGGTAAGGCCGCGC	TCGTTGCGATGACTCAGCAT	F	AAT	5	353
cons_gr1179	TATGATAGGTAAGGCCGCGC	GCACAATTTCTAGCCTGGGT	F	AAT	5	316
cons_gr1179	TATGATAGGTAAGGCCGCGC	GCACAATTTCTAGCCTGGGTC	F	AAT	5	316
cons_gr1179	AGCCTGACGTACTGTATTACCC	GCTGTAACCTGTCAACAATGCT	F	AAT	5	232
cons_gr1179	TATGATAGGTAAGGCCGCGC	GCTGTAACCTGTCAACAATGCT	F	AAT	5	281
cons_gr1179	TATGATAGGTAAGGCCGCGC	GCTGTAACCTGTCAACAATGC	F	AAT	5	281
cons_gr1179	TATGATAGGTAAGGCCGCGC	ATCGTTGCGATGACTCAGCA	F	AAT	5	354
cons_gr1179	AGCCTGACGTACTGTATTACCC	TGCTGTAACCTGTCAACAATGC	F	AAT	5	233
cons_gr1179	AAGCCTGACGTACTGTATTACCC	TGCTGTAACCTGTCAACAATGC	F	AAT	5	234
cons_gr1179	TATGATAGGTAAGGCCGCGC	TGCTGTAACCTGTCAACAATGC	F	AAT	5	282
cons_gr1188	GGGAGTGCTGGGAGTTAAGG	TTCAGGTTCATGCAAAGCGT	F	AT	6	299
cons_gr1188	GGAGTGCTGGGAGTTAAGGG	TTCAGGTTCATGCAAAGCGT	F	AT	6	298
cons_gr1188	GGAGACTGGTTTGGACGGTA	AGCGCAAATCGATGTAGCCA	F	AT	6	187
cons_gr1188	GGAGACTGGTTTGGACGGTA	GCGCAAATCGATGTAGCCAA	F	AT	6	186
cons_gr1188	GGGAGACTGGTTTGGACGG	GCGCAAATCGATGTAGCCAA	F	AT	6	187
cons_gr1188	GGAGTGCTGGGAGTTAAGGG	GCGCAAATCGATGTAGCCAA	F	AT	6	207
cons_gr1188	GGAGTGCTGGGAGTTAAGGG	TTTCAGGTTCATGCAAAGCGT	F	AT	6	299
cons_gr1188	GGAGTGCTGGGAGTTAAGGG	ATTATTACCCGGGCGTTGCA	F	AT	6	229
cons_gr1188	GGGAGTGCTGGGAGTTAAGG	ATTATTACCCGGGCGTTGCA	F	AT	6	230
cons_gr1188	TGCATCCTCGCAGACATGG	ATTATTACCCGGGCGTTGCA	F	AT	6	248
cons_gr1188	TAAGGTTCTGCATCCTCGCA	ATTATTACCCGGGCGTTGCA	F	AT	6	256
cons_gr1188	ATAAGGTTCTGCATCCTCGCA	ATTATTACCCGGGCGTTGCA	F	AT	6	257
cons_gr118	CGAGCCTTCTTGCGGTAAGT	GGAGGTTCATGCATCCCTCT	F	AC	5	289
cons_gr118	CGAGCCTTCTTGCGGTAAGT	TGGAGGTTCATGCATCCCTC	F	AC	5	290
cons_gr118	ATAGAGAGCCCGGGAAAGGT	TGGAGGTTCATGCATCCCTC	F	AC	5	216
cons_gr118	AGAGAGCCCGGGAAAGGTAT	TGGAGGTTCATGCATCCCTC	F	AC	5	214
cons_gr118	GAGAGCCCGGGAAAGGTATG	TGGAGGTTCATGCATCCCTC	F	AC	5	213
cons_gr118	CGAGCCTTCTTGCGGTAAGT	GGGTTACTACAGCGTTGCCA	F	AC	5	137
cons_gr118	TGCATTGTTAGCGAGCCTTC	GGGTTACTACAGCGTTGCCA	F	AC	5	148
cons_gr118	AGCCTTCTTGCGGTAAGTGT	GGAGGTTCATGCATCCCTCT	F	AC	5	287
cons_gr118	AGCCTTCTTGCGGTAAGTGT	TGGAGGTTCATGCATCCCTC	F	AC	5	288
cons_gr118	AGCCTTCTTGCGGTAAGTGT	GGGTTACTACAGCGTTGCCA	F	AC	5	135
cons_gr118	AGCCTTCTTGCGGTAAGTGT	AGGTATCCTACTGCCGAGAGG	F	AC	5	170
cons_gr118	CGAGCCTTCTTGCGGTAAGT	AGGTATCCTACTGCCGAGAGG	F	AC	5	172
cons_gr118	AGAGAGCCCGGGAAAGGTAT	AGGTATCCTACTGCCGAGAGG	F	AC	5	96
cons_gr118	CGAGCCTTCTTGCGGTAAGT	CGCCAAAGCCAAACCATTTG	F	AC	5	308
cons_gr118	AGCCTTCTTGCGGTAAGTGT	CGCCAAAGCCAAACCATTTG	F	AC	5	306
cons_gr1190	TCTGCAATGCTCCTAGTTTCCA	AGTTGTAGCTCTTCCACAGAAC	F	AGG	5	311
cons_gr1190	TCTGCAATGCTCCTAGTTTCCA	GTTGTAGCTCTTCCACAGAACT	F	AGG	5	310
cons_gr1190	TCTGCAATGCTCCTAGTTTCCA	AGTTGTAGCTCTTCCACAGAACT	F	AGG	5	311
cons_gr1190	CTGCAATGCTCCTAGTTTCCA	CCGGGCAATGTTCGAGGTTA	F	AGG	5	223
cons_gr1190	TCTGCAATGCTCCTAGTTTCCA	CCGGGCAATGTTCGAGGTTA	F	AGG	5	224
cons_gr1190	GTGCCCATCACATTTATTGGTG	CCGGGCAATGTTCGAGGTTA	F	AGG	5	103
cons_gr1190	TGCCCATCACATTTATTGGTGA	CCGGGCAATGTTCGAGGTTA	F	AGG	5	102
cons_gr1190	GTGCCCATCACATTTATTGGTGA	CCGGGCAATGTTCGAGGTTA	F	AGG	5	103
cons_gr1190	TCTGCAATGCTCCTAGTTTCC	CCGGGCAATGTTCGAGGTTA	F	AGG	5	224
cons_gr1190	CTGCAATGCTCCTAGTTTCCA	TGAGAACCGTTGGAGATATCGT	F	AGG	5	350
cons_gr1190	TCTGCAATGCTCCTAGTTTCCA	TGAGAACCGTTGGAGATATCGT	F	AGG	5	351
cons_gr1190	TCTGCAATGCTCCTAGTTTCCA	ATCACGATCACTCCAACGGT	F	AGG	5	268
cons_gr1190	TCTGCAATGCTCCTAGTTTCCA	TCACGATCACTCCAACGGTT	F	AGG	5	267
cons_gr1190	TGCCCATCACATTTATTGGTGA	TCACGATCACTCCAACGGTT	F	AGG	5	145
cons_gr1190	GTGCCCATCACATTTATTGGTGA	TCACGATCACTCCAACGGTT	F	AGG	5	146
cons_gr1190	GTGCCCATCACATTTATTGGTGA	ATCACGATCACTCCAACGGT	F	AGG	5	147
cons_gr1190	TCTGCAATGCTCCTAGTTTCCA	TTGAGAACCGTTGGAGATATCGT	F	AGG	5	352
cons_gr1190	TCTGCAATGCTCCTAGTTTCCA	ACGATCACTCCAACGGTTCT	F	AGG	5	265
cons_gr1192	ACTACCCTGTACCAATGACAGT	AACCTGGATTCTCCACGTGG	A	AAT	8	109
cons_gr1192	ACCAAGAACTACCCTGTACCA	AACCTGGATTCTCCACGTGG	A	AAT	8	116
cons_gr1192	ACCAAGAACTACCCTGTACCAA	AACCTGGATTCTCCACGTGG	A	AAT	8	116
cons_gr1192	ACCAAGAACTACCCTGTACCA	ACACATGTGCGCGTATCATG	F	AAT	8	223
cons_gr1192	ACCAAGAACTACCCTGTACCA	TTGCGAAACCCACACATGTG	F	AAT	8	234
cons_gr1192	TCTCTAACGGTTCTCGAGATGA	TTGCGAAACCCACACATGTG	F	AAT	8	286
cons_gr1192	CCGTTGAAGATATCACAACTTTCG	TTGCGAAACCCACACATGTG	F	AAT	8	373
cons_gr1192	CCGTTGAAGATATCACAACTTTCG	CACACATGTGCGCGTATCAT	F	AAT	8	363
cons_gr1192	CCGTTGAAGATATCACAACTTTCG	ACACATGTGCGCGTATCATG	F	AAT	8	362
cons_gr1192	CCGTTGAAGATATCACAACTTTCG	TGTGCGCGTATCATGACATT	A	AAT	8	357
cons_gr1192	CCGTTGAAGATATCACAACTTTCG	TGTGCGCGTATCATGACATTA	A	AAT	8	357
cons_gr1192	CCGTTGAAGATATCACAACTTTCG	TGTGCGCGTATCATGACATTAA	A	AAT	8	357
cons_gr1192	CCGTTGAAGATATCACAACTTTCG	CGTGTGAACGTGTGAACGTG	A	AAT	8	328
cons_gr1192	CCGTTGAAGATATCACAACTTTCG	TGTGAACGTGTGAACGTGTG	A	AAT	8	326
cons_gr1192	TCTCTAACGGTTCTCGAGATGA	CGTGTGAACGTGTGAACGTG	A	AAT	8	241
cons_gr1192	TCTCTAACGGTTCTCGAGATGAA	CGTGTGAACGTGTGAACGTG	A	AAT	8	241
cons_gr1192	ACCAAGAACTACCCTGTACCA	TGTGAACGTGTGAACGTGTG	A	AAT	8	187
cons_gr1192	ACCAAGAACTACCCTGTACCA	CGTGTGAACGTGTGAACGTG	A	AAT	8	189
cons_gr1192	ACCAAGAACTACCCTGTACCAA	CGTGTGAACGTGTGAACGTG	A	AAT	8	189
cons_gr1192	ACGATATCTCTAACGGTTCTCGA	TTGCGAAACCCACACATGTG	F	AAT	8	292
cons_gr1192	ACGATATCTCTAACGGTTCTCGAG	TTGCGAAACCCACACATGTG	F	AAT	8	292
cons_gr1192	CGATATCTCTAACGGTTCTCGAGA	TTGCGAAACCCACACATGTG	F	AAT	8	291
cons_gr1192	CCGTTGAAGATATCACAACTTTCG	AACGTGTGAACGTGTGAACG	A	AAT	8	330
cons_gr1192	TCTCTAACGGTTCTCGAGATGA	AACGTGTGAACGTGTGAACG	A	AAT	8	243
cons_gr1192	ACCAAGAACTACCCTGTACCA	AACGTGTGAACGTGTGAACG	A	AAT	8	191
cons_gr1192	ACCAAGAACTACCCTGTACCAA	AACGTGTGAACGTGTGAACG	A	AAT	8	191
cons_gr1192	ACCAAGAACTACCCTGTACCAAT	AACGTGTGAACGTGTGAACG	A	AAT	8	191
cons_gr1193	CGAACTCTGGGTCATTGTGC	CTCCGACGTAACAAGCAACTG	F	AC	6	240
cons_gr1193	CGAACTCTGGGTCATTGTGC	CTCCGACGTAACAAGCAACT	F	AC	6	240
cons_gr1193	TTGACGTCACTCGAGTGTGG	CTCCGACGTAACAAGCAACTG	A	AC	6	149
[truncated: 466,448+ more rows]

## Sheet: Table S8
Table S8: Hardy-Weinberg test (HWE) of the 69 microsatellite markers in 2 Acantholyda posticalis populations.
Locus	Heterozygote Deficit (P-value)		Heterozygote Excess (P-value)
	SD	HLJ	SD	HLJ
S1	-	-	-	-
S2	-	-	-	-
S4	-	-	-	-
S5	-	0.2057	-	0.9929
S10	0.0638	-	1	-
S11	0.3983	-	0.9527	-
S16	-	-	-	-
S18	-	-	-	-
S20	-	-	-	-
S21	-	-	-	-
S24	-	-	-	-
S25	0.0213	-	1	-
S27	-	-	-	-
S28	-	-	-	-
S29	-	0.9888	-	0.024
S30	-	0.9163	-	0.0738
S36	0.0153	0	0.9992	1
S39	1	0.0054	0.9362	0.9979
S41	0.0056	0	0.9975	1
S42	-	-	-	-
S47	-	0.0008	-	1
S48	-	0	-	1
S50	1	-	0.9787	-
S55	0.001	0.0213	0.9989	1
S62	0.0012	0	0.9989	1
S63	-	0	-	1
S64	-	-	-	-
S74	0	0.0002	0.9999	1
S76	-	1	-	0.9362
S85	0	-	1	-
S90	-	-	-	-
S92	0.0137	-	0.9973	-
S94	0.2507	-	0.9648	-
S98	-	-	-	-
S99	0.0062	-	0.9997	-
S100	0.0042	-	0.9998	-
S103	0.0011	-	1	-
S107	-	-	-	-
S110	-	1	-	0
S111	0.0473	0	0.9988	1
S113	-	0	-	1
S114	0.2057	-	0.9791	-
S116	-	-	-	-
S117	-	-	-	-
S125	-	-	-	-
S129	0.0213	-	1	-
S132	-	0	-	1
S133	0.0603	0.0056	0.9944	0.9998
S134	0.0473	-	0.9988	-
S135	-	0	-	1
S141	-	-	-	-
S144	-	0.0001	-	1
S148	1	-	0	-
S149	-	0.0014	-	1
S150	-	-	-	-
S159	0.3293	-	0.9373	-
S160	-	0.0014	-	1
S162	0	-	1	-
S164	0.0357	-	0.997	-
S176	-	-	-	-
S185	-	-	-	-
S188	0	0.0014	0.9994	1
S190	0.0638	-	1	-
S202	-	-	-	-
S205	-	1	-	0.0008
S206	-	-	-	-
S207	-	-	-	-
S213	-	-	-	-
S214	-	0	-	1

## Sheet: Table S9
Table S9: Linkage disequilibrium test (LD) of the 69 microsatellite markers in 2 Acantholyda posticalis populations.
Loci	P-value
	SD	HLJ
S1&S2	-	-
S1&S4	-	-
S2&S4	-	-
S1&S5	-	-
S2&S5	-	-
S4&S5	-	-
S1&S10	-	-
S2&S10	-	-
S4&S10	-	-
S5&S10	-	-
S1&S11	-	-
S2&S11	-	-
S4&S11	-	-
S5&S11	-	-
S10&S11	1	-
S1&S16	-	-
S2&S16	-	-
S4&S16	-	-
S5&S16	-	-
S10&S16	-	-
S11&S16	-	-
S1&S18	-	-
S2&S18	-	-
S4&S18	-	-
S5&S18	-	-
S10&S18	-	-
S11&S18	-	-
S16&S18	-	-
S1&S20	-	-
S2&S20	-	-
S4&S20	-	-
S5&S20	-	-
S10&S20	-	-
S11&S20	-	-
S16&S20	-	-
S18&S20	-	-
S1&S21	-	-
S2&S21	-	-
S4&S21	-	-
S5&S21	-	-
S10&S21	-	-
S11&S21	-	-
S16&S21	-	-
S18&S21	-	-
S20&S21	-	-
S1&S24	-	-
S2&S24	-	-
S4&S24	-	-
S5&S24	-	-
S10&S24	-	-
S11&S24	-	-
S16&S24	-	-
S18&S24	-	-
S20&S24	-	-
S21&S24	-	-
S1&S25	-	-
S2&S25	-	-
S4&S25	-	-
S5&S25	-	-
S10&S25	1	-
S11&S25	1	-
S16&S25	-	-
S18&S25	-	-
S20&S25	-	-
S21&S25	-	-
S24&S25	-	-
S1&S27	-	-
S2&S27	-	-
S4&S27	-	-
S5&S27	-	1
S10&S27	-	-
S11&S27	-	-
S16&S27	-	-
S18&S27	-	-
S20&S27	-	-
S21&S27	-	-
S24&S27	-	-
S25&S27	-	-
S1&S28	-	-
S2&S28	-	-
S4&S28	-	-
S5&S28	-	1
S10&S28	-	-
S11&S28	-	-
S16&S28	-	-
S18&S28	-	-
S20&S28	-	-
S21&S28	-	-
S24&S28	-	-
S25&S28	-	-
S27&S28	-	0.04288
S1&S29	-	-
S2&S29	-	-
S4&S29	-	-
S5&S29	-	0.01308
S10&S29	-	-
S11&S29	-	-
S16&S29	-	-
S18&S29	-	-
S20&S29	-	-
S21&S29	-	-
S24&S29	-	-
S25&S29	-	-
S27&S29	-	1
S28&S29	-	1
S1&S30	-	-
S2&S30	-	-
S4&S30	-	-
S5&S30	-	0.79695
S10&S30	-	-
S11&S30	-	-
S16&S30	-	-
S18&S30	-	-
S20&S30	-	-
S21&S30	-	-
S24&S30	-	-
S25&S30	-	-
S27&S30	-	1
S28&S30	-	1
S29&S30	-	0.50663
S1&S36	-	-
S2&S36	-	-
S4&S36	-	-
S5&S36	-	0.39026
S10&S36	0.66606	-
S11&S36	0.17206	-
S16&S36	-	-
S18&S36	-	-
S20&S36	-	-
S21&S36	-	-
S24&S36	-	-
S25&S36	1	-
S27&S36	-	1
S28&S36	-	1
S29&S36	-	0.80972
S30&S36	-	0.49933
S1&S39	-	-
S2&S39	-	-
S4&S39	-	-
S5&S39	-	0.68489
S10&S39	1	-
S11&S39	0.21668	-
S16&S39	-	-
S18&S39	-	-
S20&S39	-	-
S21&S39	-	-
S24&S39	-	-
S25&S39	1	-
S27&S39	-	0.35785
S28&S39	-	0.36618
S29&S39	-	0.70726
S30&S39	-	0.05675
S36&S39	0.05794	0.45843
S1&S41	-	-
S2&S41	-	-
S4&S41	-	-
S5&S41	-	0.1383
S10&S41	0.23933	-
S11&S41	0.60136	-
S16&S41	-	-
S18&S41	-	-
S20&S41	-	-
S21&S41	-	-
S24&S41	-	-
S25&S41	1	-
S27&S41	-	1
S28&S41	-	1
S29&S41	-	0.15326
S30&S41	-	0.6858
S36&S41	0.80051	1
S39&S41	0.83888	0.85654
S1&S42	-	-
S2&S42	-	-
S4&S42	-	-
S5&S42	-	1
S10&S42	-	-
S11&S42	-	-
S16&S42	-	-
S18&S42	-	-
S20&S42	-	-
S21&S42	-	-
S24&S42	-	-
S25&S42	-	-
S27&S42	-	1
S28&S42	-	1
S29&S42	-	1
S30&S42	-	0.08002
S36&S42	-	1
S39&S42	-	1
S41&S42	-	1
S1&S47	-	-
S2&S47	-	-
S4&S47	-	-
S5&S47	-	0.14085
S10&S47	-	-
S11&S47	-	-
S16&S47	-	-
S18&S47	-	-
S20&S47	-	-
S21&S47	-	-
S24&S47	-	-
S25&S47	-	-
S27&S47	-	0.37477
S28&S47	-	0.37655
S29&S47	-	0.10718
S30&S47	-	0.72884
S36&S47	-	0.83973
S39&S47	-	0.78757
S41&S47	-	0.20559
S42&S47	-	1
S1&S48	-	-
S2&S48	-	-
S4&S48	-	-
S5&S48	-	0.2255
S10&S48	-	-
S11&S48	-	-
S16&S48	-	-
S18&S48	-	-
S20&S48	-	-
S21&S48	-	-
S24&S48	-	-
S25&S48	-	-
S27&S48	-	0.45875
S28&S48	-	0.45594
S29&S48	-	0.04876
S30&S48	-	0.00583
S36&S48	-	0.36255
S39&S48	-	0.42782
S41&S48	-	0.35641
S42&S48	-	0.45521
S47&S48	-	0.35463
S1&S50	-	-
S2&S50	-	-
S4&S50	-	-
S5&S50	-	-
S10&S50	1	-
S11&S50	0.44434	-
S16&S50	-	-
S18&S50	-	-
S20&S50	-	-
S21&S50	-	-
S24&S50	-	-
S25&S50	1	-
S27&S50	-	-
S28&S50	-	-
S29&S50	-	-
S30&S50	-	-
S36&S50	1	-
S39&S50	1	-
S41&S50	0.35528	-
S42&S50	-	-
S47&S50	-	-
S48&S50	-	-
S1&S55	-	-
S2&S55	-	-
S4&S55	-	-
S5&S55	-	1
S10&S55	0.77618	-
S11&S55	0.027	-
S16&S55	-	-
S18&S55	-	-
S20&S55	-	-
S21&S55	-	-
S24&S55	-	-
S25&S55	1	-
S27&S55	-	1
S28&S55	-	1
S29&S55	-	0.42889
S30&S55	-	1
S36&S55	0.00882	1
S39&S55	0.21942	0.36217
S41&S55	0.83863	1
S42&S55	-	1
S47&S55	-	1
S48&S55	-	1
S50&S55	0.34498	-
S1&S62	-	-
S2&S62	-	-
S4&S62	-	-
S5&S62	-	0.13074
S10&S62	0.11937	-
S11&S62	0.15401	-
S16&S62	-	-
S18&S62	-	-
S20&S62	-	-
S21&S62	-	-
S24&S62	-	-
S25&S62	1	-
S27&S62	-	1
S28&S62	-	1
S29&S62	-	0.19099
S30&S62	-	0.68023
S36&S62	0.2375	0.27273
S39&S62	0.50032	0.30624
S41&S62	0.42792	0.66407
S42&S62	-	1
S47&S62	-	0.80752
S48&S62	-	0.32719
S50&S62	0.06441	-
S55&S62	0.26108	0.20424
S1&S63	-	-
S2&S63	-	-
S4&S63	-	-
S5&S63	-	0.71159
S10&S63	-	-
S11&S63	-	-
S16&S63	-	-
S18&S63	-	-
S20&S63	-	-
S21&S63	-	-
S24&S63	-	-
S25&S63	-	-
S27&S63	-	0.37578
S28&S63	-	0.37894
S29&S63	-	0.52268
S30&S63	-	0.87307
S36&S63	-	1
S39&S63	-	0.85896
S41&S63	-	0.4428
S42&S63	-	1
S47&S63	-	0.1384
S48&S63	-	0.67748
S50&S63	-	-
S55&S63	-	1
S62&S63	-	1
S1&S64	-	-
S2&S64	-	-
S4&S64	-	-
S5&S64	-	-
S10&S64	-	-
S11&S64	-	-
S16&S64	-	-
S18&S64	-	-
S20&S64	-	-
S21&S64	-	-
S24&S64	-	-
S25&S64	-	-
S27&S64	-	-
S28&S64	-	-
S29&S64	-	-
S30&S64	-	-
S36&S64	-	-
S39&S64	-	-
S41&S64	-	-
S42&S64	-	-
S47&S64	-	-
S48&S64	-	-
S50&S64	-	-
S55&S64	-	-
S62&S64	-	-
S63&S64	-	-
S1&S74	-	-
S2&S74	-	-
S4&S74	-	-
S5&S74	-	1
S10&S74	0.51951	-
S11&S74	0.62087	-
S16&S74	-	-
S18&S74	-	-
S20&S74	-	-
S21&S74	-	-
S24&S74	-	-
S25&S74	1	-
S27&S74	-	1
S28&S74	-	1
S29&S74	-	0.85963
S30&S74	-	1
S36&S74	0.39628	0.31474
S39&S74	0.03273	0.85371
S41&S74	0.01329	1
S42&S74	-	1
S47&S74	-	1
S48&S74	-	1
S50&S74	0.61344	-
S55&S74	0.92349	1
S62&S74	0.35809	1
S63&S74	-	0.26688
S64&S74	-	-
S1&S76	-	-
S2&S76	-	-
S4&S76	-	-
S5&S76	-	0.05883
S10&S76	-	-
S11&S76	-	-
S16&S76	-	-
S18&S76	-	-
S20&S76	-	-
S21&S76	-	-
S24&S76	-	-
S25&S76	-	-
S27&S76	-	1
S28&S76	-	1
S29&S76	-	0.13197
S30&S76	-	0.58817
S36&S76	-	1
S39&S76	-	0.51706
S41&S76	-	0.08495
S42&S76	-	1
S47&S76	-	0.68827
S48&S76	-	0.22191
S50&S76	-	-
S55&S76	-	1
S62&S76	-	0.58038
S63&S76	-	1
S64&S76	-	-
S74&S76	-	1
S1&S85	-	-
S2&S85	-	-
S4&S85	-	-
S5&S85	-	-
S10&S85	0.95884	-
S11&S85	0.29376	-
S16&S85	-	-
S18&S85	-	-
S20&S85	-	-
S21&S85	-	-
S24&S85	-	-
S25&S85	0.37339	-
S27&S85	-	-
S28&S85	-	-
S29&S85	-	-
S30&S85	-	-
S36&S85	0.7435	-
S39&S85	0.47343	-
S41&S85	0.65616	-
S42&S85	-	-
S47&S85	-	-
S48&S85	-	-
S50&S85	0.12066	-
S55&S85	0.22875	-
S62&S85	0.62487	-
S63&S85	-	-
S64&S85	-	-
S74&S85	0.41023	-
S76&S85	-	-
S1&S90	-	-
S2&S90	-	-
S4&S90	-	-
S5&S90	-	-
S10&S90	-	-
S11&S90	-	-
S16&S90	-	-
S18&S90	-	-
S20&S90	-	-
S21&S90	-	-
S24&S90	-	-
S25&S90	-	-
S27&S90	-	-
S28&S90	-	-
S29&S90	-	-
S30&S90	-	-
S36&S90	-	-
S39&S90	-	-
S41&S90	-	-
S42&S90	-	-
S47&S90	-	-
S48&S90	-	-
S50&S90	-	-
S55&S90	-	-
S62&S90	-	-
S63&S90	-	-
S64&S90	-	-
S74&S90	-	-
S76&S90	-	-
S85&S90	-	-
S1&S92	-	-
S2&S92	-	-
S4&S92	-	-
S5&S92	-	-
S10&S92	1	-
S11&S92	0.61122	-
S16&S92	-	-
S18&S92	-	-
S20&S92	-	-
S21&S92	-	-
S24&S92	-	-
S25&S92	0.17296	-
S27&S92	-	-
S28&S92	-	-
S29&S92	-	-
S30&S92	-	-
S36&S92	0.94214	-
S39&S92	0.21502	-
S41&S92	0.87973	-
S42&S92	-	-
S47&S92	-	-
S48&S92	-	-
S50&S92	1	-
S55&S92	0.64966	-
S62&S92	0.63416	-
S63&S92	-	-
S64&S92	-	-
S74&S92	0.32629	-
S76&S92	-	-
S85&S92	0.06754	-
S90&S92	-	-
S1&S94	-	-
S2&S94	-	-
S4&S94	-	-
S5&S94	-	-
S10&S94	1	-
S11&S94	0.42687	-
S16&S94	-	-
S18&S94	-	-
S20&S94	-	-
S21&S94	-	-
S24&S94	-	-
S25&S94	1	-
S27&S94	-	-
S28&S94	-	-
S29&S94	-	-
S30&S94	-	-
S36&S94	0.17117	-
S39&S94	0.28487	-
S41&S94	0.98847	-
S42&S94	-	-
S47&S94	-	-
S48&S94	-	-
S50&S94	0.5847	-
S55&S94	0.15523	-
S62&S94	0.07739	-
S63&S94	-	-
S64&S94	-	-
S74&S94	0.43152	-
S76&S94	-	-
S85&S94	0.12988	-
S90&S94	-	-
S92&S94	0.92693	-
S1&S98	-	-
S2&S98	-	-
S4&S98	-	-
S5&S98	-	-
S10&S98	-	-
S11&S98	-	-
S16&S98	-	-
S18&S98	-	-
S20&S98	-	-
S21&S98	-	-
S24&S98	-	-
S25&S98	-	-
S27&S98	-	-
S28&S98	-	-
S29&S98	-	-
S30&S98	-	-
S36&S98	-	-
S39&S98	-	-
S41&S98	-	-
S42&S98	-	-
S47&S98	-	-
S48&S98	-	-
S50&S98	-	-
S55&S98	-	-
S62&S98	-	-
S63&S98	-	-
S64&S98	-	-
S74&S98	-	-
S76&S98	-	-
S85&S98	-	-
S90&S98	-	-
S92&S98	-	-
S94&S98	-	-
S1&S99	-	-
S2&S99	-	-
S4&S99	-	-
S5&S99	-	-
S10&S99	0.75791	-
S11&S99	0.16492	-
S16&S99	-	-
S18&S99	-	-
S20&S99	-	-
S21&S99	-	-
S24&S99	-	-
S25&S99	0.50064	-
S27&S99	-	-
S28&S99	-	-
S29&S99	-	-
S30&S99	-	-
S36&S99	0.08057	-
S39&S99	0.79471	-
S41&S99	0.09489	-
S42&S99	-	-
S47&S99	-	-
S48&S99	-	-
S50&S99	1	-
S55&S99	0.17411	-
S62&S99	0.39245	-
S63&S99	-	-
S64&S99	-	-
S74&S99	0.00416	-
S76&S99	-	-
S85&S99	0.57139	-
S90&S99	-	-
S92&S99	0.24469	-
S94&S99	0.44698	-
S98&S99	-	-
S1&S100	-	-
S2&S100	-	-
S4&S100	-	-
S5&S100	-	-
S10&S100	1	-
S11&S100	0.70481	-
S16&S100	-	-
S18&S100	-	-
S20&S100	-	-
S21&S100	-	-
S24&S100	-	-
S25&S100	1	-
S27&S100	-	-
S28&S100	-	-
S29&S100	-	-
S30&S100	-	-
S36&S100	0.17768	-
S39&S100	0.39677	-
S41&S100	0.29512	-
S42&S100	-	-
S47&S100	-	-
S48&S100	-	-
S50&S100	0.20651	-
S55&S100	0.50483	-
S62&S100	0.00103	-
S63&S100	-	-
S64&S100	-	-
S74&S100	0.15392	-
S76&S100	-	-
S85&S100	0.48812	-
S90&S100	-	-
S92&S100	1	-
S94&S100	0.09538	-
S98&S100	-	-
S99&S100	0.22793	-
S1&S103	-	-
S2&S103	-	-
S4&S103	-	-
S5&S103	-	-
S10&S103	0.45304	-
S11&S103	0.84164	-
S16&S103	-	-
S18&S103	-	-
S20&S103	-	-
S21&S103	-	-
S24&S103	-	-
S25&S103	1	-
S27&S103	-	-
S28&S103	-	-
S29&S103	-	-
S30&S103	-	-
S36&S103	0.55728	-
S39&S103	0.10212	-
S41&S103	0.78817	-
S42&S103	-	-
S47&S103	-	-
S48&S103	-	-
S50&S103	0.80344	-
S55&S103	0.67264	-
S62&S103	0.26334	-
S63&S103	-	-
S64&S103	-	-
S74&S103	0.23661	-
S76&S103	-	-
S85&S103	0.83279	-
S90&S103	-	-
S92&S103	0.00202	-
S94&S103	0.41124	-
S98&S103	-	-
S99&S103	0.6901	-
S100&S103	0.82594	-
S1&S107	-	-
S2&S107	-	-
S4&S107	-	-
S5&S107	-	-
S10&S107	1	-
S11&S107	1	-
S16&S107	-	-
S18&S107	-	-
S20&S107	-	-
S21&S107	-	-
S24&S107	-	-
S25&S107	1	-
S27&S107	-	-
S28&S107	-	-
S29&S107	-	-
S30&S107	-	-
S36&S107	0.41168	-
S39&S107	0.12314	-
S41&S107	0.6354	-
S42&S107	-	-
S47&S107	-	-
S48&S107	-	-
S50&S107	1	-
S55&S107	0.69832	-
S62&S107	0.70441	-
S63&S107	-	-
S64&S107	-	-
S74&S107	0.40529	-
S76&S107	-	-
S85&S107	0.54982	-
S90&S107	-	-
S92&S107	0.30594	-
S94&S107	0.34663	-
S98&S107	-	-
S99&S107	0.50551	-
S100&S107	1	-
S103&S107	0.17057	-
S1&S110	-	-
S2&S110	-	-
S4&S110	-	-
S5&S110	-	-
S10&S110	-	-
S11&S110	-	-
S16&S110	-	-
S18&S110	-	-
S20&S110	-	-
S21&S110	-	-
S24&S110	-	-
S25&S110	-	-
S27&S110	-	-
S28&S110	-	-
S29&S110	-	-
S30&S110	-	-
S36&S110	-	-
S39&S110	-	-
S41&S110	-	-
S42&S110	-	-
S47&S110	-	-
S48&S110	-	-
S50&S110	-	-
S55&S110	-	-
S62&S110	-	-
S63&S110	-	-
S64&S110	-	-
S74&S110	-	-
S76&S110	-	-
S85&S110	-	-
S90&S110	-	-
S92&S110	-	-
S94&S110	-	-
S98&S110	-	-
S99&S110	-	-
S100&S110	-	-
S103&S110	-	-
S107&S110	-	-
S1&S111	-	-
S2&S111	-	-
S4&S111	-	-
S5&S111	-	0.80197
S10&S111	0.37731	-
S11&S111	0.52338	-
S16&S111	-	-
S18&S111	-	-
S20&S111	-	-
S21&S111	-	-
S24&S111	-	-
S25&S111	1	-
S27&S111	-	0.45932
S28&S111	-	0.45482
S29&S111	-	0.18024
S30&S111	-	0.06703
S36&S111	0.91445	1
S39&S111	1	1
S41&S111	0.54997	0.74099
S42&S111	-	0.45419
S47&S111	-	0.34729
S48&S111	-	0.53445
S50&S111	1	-
S55&S111	0.48161	1
S62&S111	0.52083	0.48747
S63&S111	-	0.49822
S64&S111	-	-
S74&S111	0.86602	1
S76&S111	-	0.61382
S85&S111	0.62372	-
S90&S111	-	-
S92&S111	0.10374	-
S94&S111	0.2158	-
S98&S111	-	-
S99&S111	0.89085	-
S100&S111	0.8835	-
S103&S111	0.24293	-
S107&S111	0.20512	-
S110&S111	-	-
S1&S113	-	-
S2&S113	-	-
S4&S113	-	-
S5&S113	-	0.65768
S10&S113	-	-
S11&S113	-	-
S16&S113	-	-
S18&S113	-	-
S20&S113	-	-
S21&S113	-	-
S24&S113	-	-
S25&S113	-	-
S27&S113	-	0.28899
S28&S113	-	0.28943
S29&S113	-	0.62531
S30&S113	-	0.21218
S36&S113	-	0.61698
S39&S113	-	0.31559
S41&S113	-	0.28408
S42&S113	-	1
S47&S113	-	0.11891
S48&S113	-	1
S50&S113	-	-
S55&S113	-	1
S62&S113	-	0.15824
S63&S113	-	0.35461
S64&S113	-	-
S74&S113	-	0.35504
S76&S113	-	0.53437
S85&S113	-	-
S90&S113	-	-
S92&S113	-	-
S94&S113	-	-
S98&S113	-	-
S99&S113	-	-
S100&S113	-	-
S103&S113	-	-
S107&S113	-	-
S110&S113	-	-
S111&S113	-	0.31563
S1&S114	-	-
S2&S114	-	-
S4&S114	-	-
S5&S114	-	-
S10&S114	0.17253	-
S11&S114	1	-
S16&S114	-	-
S18&S114	-	-
S20&S114	-	-
S21&S114	-	-
S24&S114	-	-
S25&S114	1	-
S27&S114	-	-
S28&S114	-	-
S29&S114	-	-
S30&S114	-	-
S36&S114	0.38456	-
S39&S114	0.74667	-
S41&S114	0.26196	-
S42&S114	-	-
S47&S114	-	-
S48&S114	-	-
S50&S114	0.36808	-
S55&S114	0.45999	-
S62&S114	0.14118	-
S63&S114	-	-
S64&S114	-	-
S74&S114	0.34598	-
S76&S114	-	-
S85&S114	0.3186	-
S90&S114	-	-
S92&S114	0.75294	-
S94&S114	0.17007	-
S98&S114	-	-
S99&S114	0.22594	-
S100&S114	0.0924	-
S103&S114	0.29884	-
S107&S114	1	-
S110&S114	-	-
S111&S114	0.07624	-
S113&S114	-	-
S1&S116	-	-
S2&S116	-	-
S4&S116	-	-
S5&S116	-	-
S10&S116	-	-
S11&S116	-	-
S16&S116	-	-
S18&S116	-	-
S20&S116	-	-
S21&S116	-	-
S24&S116	-	-
S25&S116	-	-
S27&S116	-	-
S28&S116	-	-
S29&S116	-	-
S30&S116	-	-
S36&S116	-	-
S39&S116	-	-
S41&S116	-	-
S42&S116	-	-
S47&S116	-	-
S48&S116	-	-
S50&S116	-	-
S55&S116	-	-
S62&S116	-	-
S63&S116	-	-
S64&S116	-	-
S74&S116	-	-
S76&S116	-	-
S85&S116	-	-
S90&S116	-	-
S92&S116	-	-
S94&S116	-	-
S98&S116	-	-
S99&S116	-	-
S100&S116	-	-
S103&S116	-	-
S107&S116	-	-
S110&S116	-	-
S111&S116	-	-
S113&S116	-	-
S114&S116	-	-
S1&S117	-	-
S2&S117	-	-
S4&S117	-	-
S5&S117	-	-
S10&S117	-	-
S11&S117	-	-
S16&S117	-	-
S18&S117	-	-
S20&S117	-	-
S21&S117	-	-
S24&S117	-	-
S25&S117	-	-
S27&S117	-	-
S28&S117	-	-
S29&S117	-	-
S30&S117	-	-
S36&S117	-	-
S39&S117	-	-
S41&S117	-	-
S42&S117	-	-
S47&S117	-	-
S48&S117	-	-
S50&S117	-	-
S55&S117	-	-
S62&S117	-	-
S63&S117	-	-
S64&S117	-	-
S74&S117	-	-
S76&S117	-	-
S85&S117	-	-
S90&S117	-	-
S92&S117	-	-
S94&S117	-	-
S98&S117	-	-
S99&S117	-	-
S100&S117	-	-
S103&S117	-	-
S107&S117	-	-
S110&S117	-	-
S111&S117	-	-
S113&S117	-	-
S114&S117	-	-
S116&S117	-	-
S1&S125	-	-
S2&S125	-	-
S4&S125	-	-
S5&S125	-	-
S10&S125	-	-
S11&S125	-	-
S16&S125	-	-
S18&S125	-	-
S20&S125	-	-
S21&S125	-	-
S24&S125	-	-
S25&S125	-	-
S27&S125	-	-
S28&S125	-	-
S29&S125	-	-
S30&S125	-	-
S36&S125	-	-
S39&S125	-	-
S41&S125	-	-
S42&S125	-	-
S47&S125	-	-
S48&S125	-	-
S50&S125	-	-
S55&S125	-	-
S62&S125	-	-
S63&S125	-	-
S64&S125	-	-
S74&S125	-	-
S76&S125	-	-
S85&S125	-	-
S90&S125	-	-
S92&S125	-	-
S94&S125	-	-
S98&S125	-	-
S99&S125	-	-
S100&S125	-	-
S103&S125	-	-
S107&S125	-	-
S110&S125	-	-
S111&S125	-	-
S113&S125	-	-
S114&S125	-	-
S116&S125	-	-
S117&S125	-	-
S1&S129	-	-
S2&S129	-	-
S4&S129	-	-
S5&S129	-	-
S10&S129	1	-
S11&S129	1	-
S16&S129	-	-
S18&S129	-	-
S20&S129	-	-
S21&S129	-	-
S24&S129	-	-
S25&S129	0.04085	-
S27&S129	-	-
S28&S129	-	-
S29&S129	-	-
S30&S129	-	-
S36&S129	1	-
S39&S129	1	-
S41&S129	1	-
S42&S129	-	-
S47&S129	-	-
S48&S129	-	-
S50&S129	1	-
S55&S129	1	-
S62&S129	1	-
S63&S129	-	-
S64&S129	-	-
S74&S129	1	-
S76&S129	-	-
S85&S129	0.38602	-
S90&S129	-	-
S92&S129	0.17593	-
S94&S129	1	-
S98&S129	-	-
S99&S129	0.49705	-
S100&S129	1	-
S103&S129	1	-
S107&S129	1	-
S110&S129	-	-
S111&S129	1	-
S113&S129	-	-
S114&S129	1	-
S116&S129	-	-
S117&S129	-	-
S125&S129	-	-
S1&S132	-	-
S2&S132	-	-
S4&S132	-	-
S5&S132	-	1
S10&S132	-	-
S11&S132	-	-
S16&S132	-	-
S18&S132	-	-
S20&S132	-	-
S21&S132	-	-
S24&S132	-	-
S25&S132	-	-
S27&S132	-	0.37134
S28&S132	-	0.3736
S29&S132	-	0.22559
S30&S132	-	0.2621
S36&S132	-	0.19286
S39&S132	-	0.14521
S41&S132	-	0.44523
S42&S132	-	0.3751
S47&S132	-	0.17329
S48&S132	-	1
S50&S132	-	-
S55&S132	-	1
S62&S132	-	0.61302
S63&S132	-	0.67793
S64&S132	-	-
S74&S132	-	0.53784
S76&S132	-	1
S85&S132	-	-
S90&S132	-	-
S92&S132	-	-
S94&S132	-	-
S98&S132	-	-
S99&S132	-	-
S100&S132	-	-
S103&S132	-	-
S107&S132	-	-
S110&S132	-	-
S111&S132	-	1
S113&S132	-	1
S114&S132	-	-
S116&S132	-	-
S117&S132	-	-
S125&S132	-	-
S129&S132	-	-
S1&S133	-	-
S2&S133	-	-
S4&S133	-	-
S5&S133	-	0.05387
S10&S133	1	-
S11&S133	0.08943	-
S16&S133	-	-
S18&S133	-	-
S20&S133	-	-
S21&S133	-	-
S24&S133	-	-
S25&S133	0.16623	-
S27&S133	-	0.37965
S28&S133	-	0.37566
S29&S133	-	0.20295
S30&S133	-	0.03549
S36&S133	0.05973	0.78939
S39&S133	0.83106	1
S41&S133	0.34578	0.25912
S42&S133	-	1
S47&S133	-	0.05455
S48&S133	-	0.72678
S50&S133	0.67084	-
S55&S133	0.04558	1
S62&S133	0.42143	0.68946
S63&S133	-	0.59231
S64&S133	-	-
S74&S133	0.13129	0.38586
S76&S133	-	0.08502
S85&S133	0.56273	-
S90&S133	-	-
S92&S133	0.70231	-
S94&S133	0.25316	-
S98&S133	-	-
S99&S133	0.00404	-
S100&S133	0.70644	-
S103&S133	0.21851	-
S107&S133	1	-
S110&S133	-	-
S111&S133	0.65366	0.06262
S113&S133	-	0.66671
S114&S133	0.32296	-
S116&S133	-	-
S117&S133	-	-
S125&S133	-	-
S129&S133	0.16851	-
S132&S133	-	0.25369
S1&S134	-	-
S2&S134	-	-
S4&S134	-	-
S5&S134	-	-
S10&S134	1	-
S11&S134	0.32325	-
S16&S134	-	-
S18&S134	-	-
S20&S134	-	-
S21&S134	-	-
S24&S134	-	-
S25&S134	0.0832	-
S27&S134	-	-
S28&S134	-	-
S29&S134	-	-
S30&S134	-	-
S36&S134	0.91131	-
S39&S134	1	-
S41&S134	0.82221	-
S42&S134	-	-
S47&S134	-	-
S48&S134	-	-
S50&S134	0.03461	-
S55&S134	0.24407	-
S62&S134	0.43692	-
S63&S134	-	-
S64&S134	-	-
S74&S134	0.42426	-
S76&S134	-	-
S85&S134	0.07212	-
S90&S134	-	-
S92&S134	0.34152	-
S94&S134	0.69314	-
S98&S134	-	-
S99&S134	0.35917	-
S100&S134	0.39232	-
S103&S134	0.45117	-
S107&S134	1	-
S110&S134	-	-
S111&S134	0.84109	-
S113&S134	-	-
S114&S134	1	-
S116&S134	-	-
S117&S134	-	-
S125&S134	-	-
S129&S134	0.08279	-
S132&S134	-	-
S133&S134	0.42138	-
S1&S135	-	-
S2&S135	-	-
S4&S135	-	-
S5&S135	-	0.08931
S10&S135	-	-
S11&S135	-	-
S16&S135	-	-
S18&S135	-	-
S20&S135	-	-
S21&S135	-	-
S24&S135	-	-
S25&S135	-	-
S27&S135	-	1
S28&S135	-	1
S29&S135	-	0.19089
S30&S135	-	0.74331
S36&S135	-	0.33158
S39&S135	-	0.46781
S41&S135	-	0.07474
S42&S135	-	1
S47&S135	-	0.16814
S48&S135	-	1
S50&S135	-	-
S55&S135	-	0.33127
S62&S135	-	0.41458
S63&S135	-	1
S64&S135	-	-
S74&S135	-	0.4217
S76&S135	-	0.14405
S85&S135	-	-
S90&S135	-	-
S92&S135	-	-
S94&S135	-	-
S98&S135	-	-
S99&S135	-	-
S100&S135	-	-
S103&S135	-	-
S107&S135	-	-
S110&S135	-	-
S111&S135	-	0.86315
S113&S135	-	0.27669
S114&S135	-	-
S116&S135	-	-
S117&S135	-	-
S125&S135	-	-
S129&S135	-	-
S132&S135	-	0.78723
S133&S135	-	0.09466
S134&S135	-	-
S1&S141	-	-
S2&S141	-	-
S4&S141	-	-
S5&S141	-	-
S10&S141	-	-
S11&S141	-	-
S16&S141	-	-
S18&S141	-	-
S20&S141	-	-
S21&S141	-	-
S24&S141	-	-
S25&S141	-	-
S27&S141	-	-
S28&S141	-	-
S29&S141	-	-
S30&S141	-	-
S36&S141	-	-
S39&S141	-	-
S41&S141	-	-
S42&S141	-	-
S47&S141	-	-
S48&S141	-	-
S50&S141	-	-
S55&S141	-	-
S62&S141	-	-
S63&S141	-	-
S64&S141	-	-
S74&S141	-	-
S76&S141	-	-
S85&S141	-	-
S90&S141	-	-
S92&S141	-	-
S94&S141	-	-
S98&S141	-	-
S99&S141	-	-
S100&S141	-	-
S103&S141	-	-
S107&S141	-	-
S110&S141	-	-
S111&S141	-	-
S113&S141	-	-
S114&S141	-	-
S116&S141	-	-
S117&S141	-	-
S125&S141	-	-
S129&S141	-	-
S132&S141	-	-
S133&S141	-	-
S134&S141	-	-
S135&S141	-	-
S1&S144	-	-
S2&S144	-	-
S4&S144	-	-
S5&S144	-	0.01205
S10&S144	-	-
S11&S144	-	-
S16&S144	-	-
S18&S144	-	-
S20&S144	-	-
S21&S144	-	-
S24&S144	-	-
S25&S144	-	-
S27&S144	-	1
S28&S144	-	1
S29&S144	-	0.15149
S30&S144	-	0.0664
S36&S144	-	0.23712
S39&S144	-	0.89229
S41&S144	-	0.17523
S42&S144	-	1
S47&S144	-	0.81628
S48&S144	-	0.08668
S50&S144	-	-
S55&S144	-	1
S62&S144	-	0.84632
S63&S144	-	0.57526
S64&S144	-	-
S74&S144	-	0.56401
S76&S144	-	0.01155
S85&S144	-	-
S90&S144	-	-
S92&S144	-	-
S94&S144	-	-
S98&S144	-	-
S99&S144	-	-
S100&S144	-	-
S103&S144	-	-
S107&S144	-	-
S110&S144	-	-
S111&S144	-	0.38088
S113&S144	-	1
S114&S144	-	-
S116&S144	-	-
S117&S144	-	-
S125&S144	-	-
S129&S144	-	-
S132&S144	-	0.40403
S133&S144	-	0.05705
S134&S144	-	-
S135&S144	-	0.09337
S141&S144	-	-
S1&S148	-	-
S2&S148	-	-
S4&S148	-	-
S5&S148	-	-
S10&S148	1	-
S11&S148	1	-
S16&S148	-	-
S18&S148	-	-
S20&S148	-	-
S21&S148	-	-
S24&S148	-	-
S25&S148	1	-
S27&S148	-	-
S28&S148	-	-
S29&S148	-	-
S30&S148	-	-
S36&S148	0.41328	-
S39&S148	1	-
S41&S148	0.62445	-
S42&S148	-	-
S47&S148	-	-
S48&S148	-	-
S50&S148	1	-
S55&S148	1	-
S62&S148	0.45976	-
S63&S148	-	-
S64&S148	-	-
S74&S148	0.54148	-
S76&S148	-	-
S85&S148	1	-
S90&S148	-	-
S92&S148	1	-
S94&S148	-	-
S98&S148	-	-
S99&S148	1	-
S100&S148	0.58199	-
S103&S148	1	-
S107&S148	1	-
S110&S148	-	-
S111&S148	1	-
S113&S148	-	-
S114&S148	1	-
S116&S148	-	-
S117&S148	-	-
S125&S148	-	-
S129&S148	1	-
S132&S148	-	-
S133&S148	1	-
S134&S148	0.08289	-
S135&S148	-	-
S141&S148	-	-
S144&S148	-	-
S1&S149	-	-
S2&S149	-	-
S4&S149	-	-
S5&S149	-	1
S10&S149	-	-
S11&S149	-	-
S16&S149	-	-
S18&S149	-	-
S20&S149	-	-
S21&S149	-	-
S24&S149	-	-
S25&S149	-	-
S27&S149	-	1
S28&S149	-	1
S29&S149	-	1
S30&S149	-	0.78006
S36&S149	-	0.54795
S39&S149	-	1
S41&S149	-	0.63088
S42&S149	-	1
S47&S149	-	0.67095
S48&S149	-	1
S50&S149	-	-
S55&S149	-	0.08218
S62&S149	-	1
S63&S149	-	0.50894
S64&S149	-	-
S74&S149	-	0.23466
S76&S149	-	1
S85&S149	-	-
S90&S149	-	-
S92&S149	-	-
S94&S149	-	-
S98&S149	-	-
S99&S149	-	-
S100&S149	-	-
S103&S149	-	-
S107&S149	-	-
S110&S149	-	-
S111&S149	-	0.53143
S113&S149	-	0.56653
S114&S149	-	-
S116&S149	-	-
S117&S149	-	-
S125&S149	-	-
S129&S149	-	-
S132&S149	-	1
S133&S149	-	0.50969
S134&S149	-	-
S135&S149	-	1
S141&S149	-	-
S144&S149	-	1
S148&S149	-	-
S1&S150	-	-
S2&S150	-	-
S4&S150	-	-
S5&S150	-	-
S10&S150	-	-
S11&S150	-	-
S16&S150	-	-
S18&S150	-	-
S20&S150	-	-
S21&S150	-	-
S24&S150	-	-
S25&S150	-	-
S27&S150	-	-
S28&S150	-	-
S29&S150	-	-
S30&S150	-	-
S36&S150	-	-
S39&S150	-	-
S41&S150	-	-
S42&S150	-	-
S47&S150	-	-
S48&S150	-	-
S50&S150	-	-
S55&S150	-	-
S62&S150	-	-
S63&S150	-	-
S64&S150	-	-
S74&S150	-	-
S76&S150	-	-
S85&S150	-	-
S90&S150	-	-
S92&S150	-	-
S94&S150	-	-
S98&S150	-	-
S99&S150	-	-
S100&S150	-	-
S103&S150	-	-
S107&S150	-	-
S110&S150	-	-
S111&S150	-	-
S113&S150	-	-
S114&S150	-	-
S116&S150	-	-
S117&S150	-	-
S125&S150	-	-
S129&S150	-	-
S132&S150	-	-
S133&S150	-	-
S134&S150	-	-
S135&S150	-	-
S141&S150	-	-
S144&S150	-	-
S148&S150	-	-
S149&S150	-	-
S1&S159	-	-
S2&S159	-	-
S4&S159	-	-
S5&S159	-	-
S10&S159	1	-
S11&S159	0.90797	-
S16&S159	-	-
S18&S159	-	-
S20&S159	-	-
S21&S159	-	-
S24&S159	-	-
S25&S159	1	-
S27&S159	-	-
S28&S159	-	-
S29&S159	-	-
S30&S159	-	-
S36&S159	0.7232	-
S39&S159	1	-
S41&S159	0.23792	-
S42&S159	-	-
S47&S159	-	-
S48&S159	-	-
S50&S159	0.62199	-
S55&S159	0.04719	-
S62&S159	0.31373	-
S63&S159	-	-
S64&S159	-	-
S74&S159	0.07853	-
S76&S159	-	-
S85&S159	0.04927	-
S90&S159	-	-
S92&S159	0.7773	-
S94&S159	0.0007	-
S98&S159	-	-
S99&S159	0.04363	-
S100&S159	0.0911	-
S103&S159	0.04845	-
S107&S159	1	-
S110&S159	-	-
S111&S159	0.54538	-
S113&S159	-	-
S114&S159	0.17399	-
S116&S159	-	-
S117&S159	-	-
S125&S159	-	-
S129&S159	1	-
S132&S159	-	-
S133&S159	0.00888	-
S134&S159	0.40607	-
S135&S159	-	-
S141&S159	-	-
S144&S159	-	-
S148&S159	1	-
S149&S159	-	-
S150&S159	-	-
S1&S160	-	-
S2&S160	-	-
S4&S160	-	-
S5&S160	-	1
S10&S160	-	-
S11&S160	-	-
S16&S160	-	-
S18&S160	-	-
S20&S160	-	-
S21&S160	-	-
S24&S160	-	-
S25&S160	-	-
S27&S160	-	1
S28&S160	-	1
S29&S160	-	1
S30&S160	-	0.24098
S36&S160	-	0.54702
S39&S160	-	1
S41&S160	-	1
S42&S160	-	0.08238
S47&S160	-	1
S48&S160	-	1
S50&S160	-	-
S55&S160	-	1
S62&S160	-	1
S63&S160	-	0.5126
S64&S160	-	-
S74&S160	-	0.23869
S76&S160	-	1
S85&S160	-	-
S90&S160	-	-
S92&S160	-	-
S94&S160	-	-
S98&S160	-	-
S99&S160	-	-
S100&S160	-	-
S103&S160	-	-
S107&S160	-	-
S110&S160	-	-
S111&S160	-	1
S113&S160	-	0.56679
S114&S160	-	-
S116&S160	-	-
S117&S160	-	-
S125&S160	-	-
S129&S160	-	-
S132&S160	-	1
S133&S160	-	0.51151
S134&S160	-	-
S135&S160	-	0.59543
S141&S160	-	-
S144&S160	-	0.56255
S148&S160	-	-
S149&S160	-	1
S150&S160	-	-
S159&S160	-	-
S1&S162	-	-
S2&S162	-	-
S4&S162	-	-
S5&S162	-	1
S10&S162	0.88521	-
S11&S162	0.0752	-
S16&S162	-	-
S18&S162	-	-
S20&S162	-	-
S21&S162	-	-
S24&S162	-	-
S25&S162	0.6683	-
S27&S162	-	1
S28&S162	-	1
S29&S162	-	0.4141
S30&S162	-	1
S36&S162	0.19327	1
S39&S162	0.13934	0.36676
S41&S162	0.21546	0.2923
S42&S162	-	1
S47&S162	-	0.37917
S48&S162	-	1
S50&S162	0.21927	-
S55&S162	0.52197	1
S62&S162	0.13246	0.21027
S63&S162	-	1
S64&S162	-	-
S74&S162	0.32683	0.12506
S76&S162	-	1
S85&S162	0.65531	-
S90&S162	-	-
S92&S162	0.11364	-
S94&S162	0.17894	-
S98&S162	-	-
S99&S162	0.17221	-
S100&S162	0.55194	-
S103&S162	0.2461	-
S107&S162	0.17111	-
S110&S162	-	-
S111&S162	0.54989	1
S113&S162	-	1
S114&S162	0.61649	-
S116&S162	-	-
S117&S162	-	-
S125&S162	-	-
S129&S162	0.6607	-
S132&S162	-	1
S133&S162	0.31197	1
S134&S162	0.5379	-
S135&S162	-	1
S141&S162	-	-
S144&S162	-	1
S148&S162	0.65503	-
S149&S162	-	1
S150&S162	-	-
S159&S162	0.1629	-
S160&S162	-	0.08248
S1&S164	-	-
S2&S164	-	-
S4&S164	-	-
S5&S164	-	-
S10&S164	1	-
S11&S164	0.0152	-
S16&S164	-	-
S18&S164	-	-
S20&S164	-	-
S21&S164	-	-
S24&S164	-	-
S25&S164	0.20362	-
S27&S164	-	-
S28&S164	-	-
S29&S164	-	-
S30&S164	-	-
S36&S164	0.15382	-
S39&S164	0.38142	-
S41&S164	0.1579	-
S42&S164	-	-
S47&S164	-	-
S48&S164	-	-
S50&S164	0.72193	-
S55&S164	0.53105	-
S62&S164	0.24834	-
S63&S164	-	-
S64&S164	-	-
S74&S164	0.08246	-
S76&S164	-	-
S85&S164	0.18104	-
S90&S164	-	-
S92&S164	0.07603	-
S94&S164	1	-
S98&S164	-	-
S99&S164	0.1579	-
S100&S164	0.50151	-
S103&S164	0.81616	-
S107&S164	1	-
S110&S164	-	-
S111&S164	0.05579	-
S113&S164	-	-
S114&S164	0.31458	-
S116&S164	-	-
S117&S164	-	-
S125&S164	-	-
S129&S164	0.20961	-
S132&S164	-	-
S133&S164	0.128	-
S134&S164	0.49132	-
S135&S164	-	-
S141&S164	-	-
S144&S164	-	-
S148&S164	1	-
S149&S164	-	-
S150&S164	-	-
S159&S164	0.30204	-
S160&S164	-	-
S162&S164	0.10861	-
S1&S176	-	-
S2&S176	-	-
S4&S176	-	-
S5&S176	-	-
S10&S176	-	-
S11&S176	-	-
S16&S176	-	-
S18&S176	-	-
S20&S176	-	-
S21&S176	-	-
S24&S176	-	-
S25&S176	-	-
S27&S176	-	-
S28&S176	-	-
S29&S176	-	-
S30&S176	-	-
S36&S176	-	-
S39&S176	-	-
S41&S176	-	-
S42&S176	-	-
S47&S176	-	-
S48&S176	-	-
S50&S176	-	-
S55&S176	-	-
S62&S176	-	-
S63&S176	-	-
S64&S176	-	-
S74&S176	-	-
S76&S176	-	-
S85&S176	-	-
S90&S176	-	-
S92&S176	-	-
S94&S176	-	-
S98&S176	-	-
S99&S176	-	-
S100&S176	-	-
S103&S176	-	-
S107&S176	-	-
S110&S176	-	-
S111&S176	-	-
S113&S176	-	-
S114&S176	-	-
S116&S176	-	-
S117&S176	-	-
S125&S176	-	-
S129&S176	-	-
S132&S176	-	-
S133&S176	-	-
S134&S176	-	-
S135&S176	-	-
S141&S176	-	-
S144&S176	-	-
S148&S176	-	-
S149&S176	-	-
S150&S176	-	-
S159&S176	-	-
S160&S176	-	-
S162&S176	-	-
S164&S176	-	-
S1&S185	-	-
S2&S185	-	-
S4&S185	-	-
S5&S185	-	-
S10&S185	-	-
S11&S185	-	-
S16&S185	-	-
S18&S185	-	-
S20&S185	-	-
S21&S185	-	-
S24&S185	-	-
S25&S185	-	-
S27&S185	-	-
S28&S185	-	-
S29&S185	-	-
S30&S185	-	-
S36&S185	-	-
S39&S185	-	-
S41&S185	-	-
S42&S185	-	-
S47&S185	-	-
S48&S185	-	-
S50&S185	-	-
S55&S185	-	-
S62&S185	-	-
S63&S185	-	-
S64&S185	-	-
S74&S185	-	-
S76&S185	-	-
S85&S185	-	-
S90&S185	-	-
S92&S185	-	-
S94&S185	-	-
S98&S185	-	-
S99&S185	-	-
S100&S185	-	-
S103&S185	-	-
S107&S185	-	-
S110&S185	-	-
S111&S185	-	-
S113&S185	-	-
S114&S185	-	-
S116&S185	-	-
S117&S185	-	-
S125&S185	-	-
S129&S185	-	-
S132&S185	-	-
S133&S185	-	-
S134&S185	-	-
S135&S185	-	-
S141&S185	-	-
S144&S185	-	-
S148&S185	-	-
S149&S185	-	-
S150&S185	-	-
S159&S185	-	-
S160&S185	-	-
S162&S185	-	-
S164&S185	-	-
S176&S185	-	-
S1&S188	-	-
S2&S188	-	-
S4&S188	-	-
S5&S188	-	0.09484
S10&S188	0.12495	-
S11&S188	0.75911	-
S16&S188	-	-
S18&S188	-	-
S20&S188	-	-
S21&S188	-	-
S24&S188	-	-
S25&S188	0.58936	-
S27&S188	-	1
S28&S188	-	1
S29&S188	-	0.74594
S30&S188	-	0.23914
S36&S188	0.58488	1
S39&S188	0.84832	0.51762
S41&S188	0.00071	0.63121
S42&S188	-	0.08436
S47&S188	-	0.29503
S48&S188	-	0.20228
S50&S188	0.43808	-
S55&S188	0.52275	1
S62&S188	0.20879	1
S63&S188	-	1
S64&S188	-	-
S74&S188	0.4395	1
S76&S188	-	1
S85&S188	0.50937	-
S90&S188	-	-
S92&S188	0.38998	-
S94&S188	0.65613	-
S98&S188	-	-
S99&S188	0.04211	-
S100&S188	0.13943	-
S103&S188	0.30504	-
S107&S188	1	-
S110&S188	-	-
S111&S188	0.06813	1
S113&S188	-	0.56876
S114&S188	0.1492	-
S116&S188	-	-
S117&S188	-	-
S125&S188	-	-
S129&S188	0.58626	-
S132&S188	-	1
S133&S188	0.15256	1
S134&S188	0.20257	-
S135&S188	-	1
S141&S188	-	-
S144&S188	-	0.56107
S148&S188	1	-
S149&S188	-	1
S150&S188	-	-
S159&S188	0.01116	-
S160&S188	-	0.16283
S162&S188	0.13875	1
S164&S188	0.44885	-
S176&S188	-	-
S185&S188	-	-
S1&S190	-	-
S2&S190	-	-
S4&S190	-	-
S5&S190	-	-
S10&S190	1	-
S11&S190	1	-
S16&S190	-	-
S18&S190	-	-
S20&S190	-	-
S21&S190	-	-
S24&S190	-	-
S25&S190	0.08327	-
S27&S190	-	-
S28&S190	-	-
S29&S190	-	-
S30&S190	-	-
S36&S190	0.68024	-
S39&S190	1	-
S41&S190	0.86924	-
S42&S190	-	-
S47&S190	-	-
S48&S190	-	-
S50&S190	1	-
S55&S190	1	-
S62&S190	1	-
S63&S190	-	-
S64&S190	-	-
S74&S190	0.36954	-
S76&S190	-	-
S85&S190	0.14281	-
S90&S190	-	-
S92&S190	0.05217	-
S94&S190	1	-
S98&S190	-	-
S99&S190	0.16338	-
S100&S190	0.37424	-
S103&S190	0.30005	-
S107&S190	1	-
S110&S190	-	-
S111&S190	1	-
S113&S190	-	-
S114&S190	1	-
S116&S190	-	-
S117&S190	-	-
S125&S190	-	-
S129&S190	0.08386	-
S132&S190	-	-
S133&S190	0.35997	-
S134&S190	0.17121	-
S135&S190	-	-
S141&S190	-	-
S144&S190	-	-
S148&S190	1	-
S149&S190	-	-
S150&S190	-	-
S159&S190	0.61291	-
S160&S190	-	-
S162&S190	0.5449	-
S164&S190	0.19856	-
S176&S190	-	-
S185&S190	-	-
S188&S190	0.45635	-
S1&S202	-	-
S2&S202	-	-
S4&S202	-	-
S5&S202	-	-
S10&S202	-	-
S11&S202	-	-
S16&S202	-	-
S18&S202	-	-
S20&S202	-	-
S21&S202	-	-
S24&S202	-	-
S25&S202	-	-
S27&S202	-	-
S28&S202	-	-
S29&S202	-	-
S30&S202	-	-
S36&S202	-	-
S39&S202	-	-
S41&S202	-	-
S42&S202	-	-
S47&S202	-	-
S48&S202	-	-
S50&S202	-	-
S55&S202	-	-
S62&S202	-	-
S63&S202	-	-
S64&S202	-	-
S74&S202	-	-
S76&S202	-	-
S85&S202	-	-
S90&S202	-	-
S92&S202	-	-
S94&S202	-	-
S98&S202	-	-
S99&S202	-	-
S100&S202	-	-
S103&S202	-	-
S107&S202	-	-
S110&S202	-	-
S111&S202	-	-
S113&S202	-	-
S114&S202	-	-
S116&S202	-	-
S117&S202	-	-
[truncated: 349 more rows]

## Sheet: Table S10
Table S10: Nulll allele frequency (r) of the 69 microsatellite markers.
Loci	r
	SD	HLJ	All
S1	0.001	0.001	0.333
S2	0.001	0.001	0.001
S4	0.001	0.001	0.333
S5	0.001	0.084	0.073
S10	0.119	0.001	0.319
S11	0.049	0.001	0.289
S16	0.001	0.001	0.001
S18	0.001	0.001	0.333
S20	0.001	0.001	0.333
S21	0.001	0.001	0.001
S24	0.001	0.001	0.333
S25	0.137	0.001	0.099
S27	0.001	0	0
S28	0.001	0	0
S29	0.001	0	0.036
S30	0.001	0	0.03
S36	0.163	0.311	0.335
S39	0	0.197	0.291
S41	0.153	0.268	0.265
S42	0.001	0	0.323
S47	0.001	0.223	0.194
S48	0.001	0.332	0.387
S50	0	0.001	0.308
S55	0.181	0.137	0.286
S62	0.171	0.273	0.277
S63	0.001	0.323	0.384
S64	0.001	0.001	0.333
S74	0.184	0.224	0.303
S76	0.001	0	0
S85	0.239	0.001	0.299
S90	0.001	0.001	0.001
S92	0.123	0.001	0.299
S94	0.072	0.001	0.283
S98	0.001	0.001	0.001
S99	0.185	0.001	0.234
S100	0.194	0.001	0.219
S103	0.221	0.001	0.333
S107	0	0.001	0.319
S110	0.001	0	0
S111	0.131	0.303	0.358
S113	0.001	0.304	0.238
S114	0.073	0.001	0.3
S116	0.001	0.001	0.001
S117	0.001	0.001	0.333
S125	0.001	0.001	0.333
S129	0.137	0.001	0.343
S132	0.001	0.323	0.384
S133	0.125	0.186	0.291
S134	0.131	0.001	0.111
S135	0.001	0.281	0.228
S141	0.001	0.001	0.333
S144	0.001	0.273	0.254
S148	0	0.001	0.032
S149	0.001	0.188	0.351
S150	0.001	0.001	0.333
S159	0.055	0.001	0.274
S160	0.001	0.188	0.351
S162	0.181	0	0.249
S164	0.141	0.001	0.3
S176	0.001	0.001	0.333
S185	0.001	0.001	0.001
S188	0.181	0.188	0.315
S190	0.119	0.001	0.332
S202	0.001	0.001	0.001
S205	0.001	0	0
S206	0.001	0.001	0.333
S207	0.001	0.001	0.333
S213	0.001	0.001	0.333
S214	0.001	0.268	0.363
